# Supplementary material for: HIV-Sheltering Platelets From Immunological Non-Responders Induce a Dysfunctional Glycolytic CD4+ T-Cell Profile
Source: Front Immunol. 2022 Feb 11;12:781923. doi: 10.3389/fimmu.2021.781923 (PMC8873581; doi:10.3389/fimmu.2021.781923)
Supplement: Supplementary Table 1 — List of Differentially Expressed Genes (DEG) comparing gene expression from Immunological Non-Responders (InR) versus Immunological Responders (IR) CD4+ T cells, obtained by GEO2R software using the public microarray dataset GSE106792 from Gene Expression Omnibus (GEO). Table shows Illumina gene entries converted in ensemble entries, gene symbols and gene titles. Gene expression is shown as Log2 fold change and -Log10 p value. [file Table_1.xlsx]

## Sheet: DEG_InR_vs_IR
ID	ensembl ID	Gene.symbol	Gene.title	log2(fold change)	-LOG10(Pvalue)
ILMN_1682699	ENSG00000236353	PBX2	PBX homeobox 2	1.688	5.072
ILMN_1687440	ENSG00000064393	HIPK2	homeodomain interacting protein kinase 2	1.484	3.989
ILMN_2389590	ENSG00000108946	PRKAR1A	protein kinase cAMP-dependent type I regulatory subunit alpha	1.479	4.269
ILMN_1756071	#N/A	MFGE8	milk fat globule-EGF factor 8 protein	1.337	2.973
ILMN_1812571	ENSG00000111737	RAB35	RAB35, member RAS oncogene family	1.332	4.686
ILMN_1773650	ENSG00000173114	LRRN3	leucine rich repeat neuronal 3	1.311	3.196
ILMN_3206132	ENSG00000280463			1.276	3.876
ILMN_1806023	ENSG00000177606	JUN	Jun proto-oncogene, AP-1 transcription factor subunit	1.259	5.234
ILMN_2072091	ENSG00000214753	HNRNPUL2	heterogeneous nuclear ribonucleoprotein U like 2	1.259	3.78
ILMN_1679025	ENSG00000232385			1.242	3.894
ILMN_2195236	ENSG00000164040	PGRMC2	progesterone receptor membrane component 2	1.212	4.173
ILMN_1726520	ENSG00000042088	TDP1	tyrosyl-DNA phosphodiesterase 1	1.206	6.042
ILMN_3266944	ENSG00000229054			1.186	3.065
ILMN_1693538	ENSG00000163482	STK36	serine/threonine kinase 36	1.183	4.565
ILMN_1700967	#N/A	MB21D2	Mab-21 domain containing 2	1.181	3.739
ILMN_1754912	ENSG00000119392	GLE1	GLE1, RNA export mediator	1.154	3.605
ILMN_3245517	ENSG00000239281			1.136	3.064
ILMN_1708906	ENSG00000158435	CNOT11	CCR4-NOT transcription complex subunit 11	1.127	4.579
ILMN_3207738	ENSG00000234031			1.126	4.358
ILMN_1735680	ENSG00000112697	TMEM30A	transmembrane protein 30A	1.122	5.465
ILMN_1798212	ENSG00000284137	LLGL1	LLGL1, scribble cell polarity complex component	1.109	5.172
ILMN_1705390	ENSG00000099910	KLHL22	kelch like family member 22	1.103	3.384
ILMN_2364357	ENSG00000175634	RPS6KB2	ribosomal protein S6 kinase B2	1.101	4.03
ILMN_1678707	ENSG00000276833	TAF15	TATA-box binding protein associated factor 15	1.09	5.214
ILMN_2402131	ENSG00000276833	TAF15	TATA-box binding protein associated factor 15	1.078	4.775
ILMN_1653794	ENSG00000203875	SNHG5	small nucleolar RNA host gene 5	1.064	6.303
ILMN_2133784	ENSG00000196844	PATE2	prostate and testis expressed 2	1.059	3.082
ILMN_3291472	ENSG00000213237			1.055	3.222
ILMN_1739441	ENSG00000089597	GANAB	glucosidase II alpha subunit	1.052	4.042
ILMN_1669927	ENSG00000163600	ICOS	inducible T-cell costimulator	1.044	3.399
ILMN_3253787	#N/A			1.041	4.019
ILMN_2408415	ENSG00000273673	RPL9	ribosomal protein L9	1.039	4.108
ILMN_1652754	ENSG00000131116	ZNF428	zinc finger protein 428	1.028	3.615
ILMN_1773073	ENSG00000107537	PHYH	phytanoyl-CoA 2-hydroxylase	1.028	7.428
ILMN_1670218	ENSG00000223496	EXOSC6	exosome component 6	1	3.87
ILMN_3286813	ENSG00000282934			0.997	3.174
ILMN_2122103	ENSG00000134954	ETS1	ETS proto-oncogene 1, transcription factor	0.996	5.643
ILMN_1724811	ENSG00000274829	PARN	poly(A)-specific ribonuclease	0.99	5.879
ILMN_2133316	ENSG00000179144	GIMAP7	GTPase, IMAP family member 7	0.985	4.448
ILMN_1692517	ENSG00000259479			0.974	3.142
ILMN_2368576	ENSG00000221983	UBA52	ubiquitin A-52 residue ribosomal protein fusion product 1	0.965	6.584
ILMN_2095660	ENSG00000121895	TMEM156	transmembrane protein 156	0.959	4.478
ILMN_1775703	ENSG00000007255	TRAPPC6A	trafficking protein particle complex 6A	0.957	4.051
ILMN_1784300	ENSG00000127824	TUBA4A	tubulin alpha 4a	0.956	3.619
ILMN_1797728	ENSG00000112972	HMGCS1	3-hydroxy-3-methylglutaryl-CoA synthase 1	0.956	4.895
ILMN_1745447	ENSG00000010818	HIVEP2	human immunodeficiency virus type I enhancer binding protein 2	0.954	6.377
ILMN_1654445	ENSG00000169253			0.945	3.326
ILMN_1778876	ENSG00000198718	FAM179B	family with sequence similarity 179 member B	0.943	7.475
ILMN_2065299	ENSG00000116406	EDEM3	ER degradation enhancing alpha-mannosidase like protein 3	0.943	7.189
ILMN_1712231	ENSG00000035115	SH3YL1	SH3 and SYLF domain containing 1	0.942	6.608
ILMN_1669113	ENSG00000283842	ATF5	activating transcription factor 5	0.941	4.174
ILMN_1743643	ENSG00000070476	ZXDC	ZXD family zinc finger C	0.939	5.094
ILMN_1770641	ENSG00000146021	KLHL3	kelch like family member 3	0.923	4.519
ILMN_1795464	ENSG00000230279	LTA	lymphotoxin alpha	0.919	5.583
ILMN_2184966	ENSG00000178764	ZHX2	zinc fingers and homeoboxes 2	0.918	3.198
ILMN_1682206	ENSG00000179562	GCC1	GRIP and coiled-coil domain containing 1	0.915	4.774
ILMN_1781097	ENSG00000144224	UBXN4	UBX domain protein 4	0.914	5.25
ILMN_3236130	ENSG00000244266			0.909	3.086
ILMN_3301451	ENSG00000219487			0.903	4.032
ILMN_2388142	ENSG00000102181	CD99L2	CD99 molecule like 2	0.902	4.217
ILMN_1683096	ENSG00000065802			0.896	3.673
ILMN_1725644	ENSG00000131508	UBE2D2	ubiquitin conjugating enzyme E2 D2	0.894	5.081
ILMN_1772845	ENSG00000184209	SNRNP35	small nuclear ribonucleoprotein U11/U12 subunit 35	0.894	3.151
ILMN_2401779	ENSG00000167106	FAM102A	family with sequence similarity 102 member A	0.893	6.231
ILMN_1763852	ENSG00000076555	ACACB	acetyl-CoA carboxylase beta	0.887	4.111
ILMN_1804396	ENSG00000119669	IRF2BPL	interferon regulatory factor 2 binding protein like	0.887	4.353
ILMN_1793549	ENSG00000088179	PTPN4	protein tyrosine phosphatase, non-receptor type 4	0.885	3.303
ILMN_2356031	ENSG00000137522	RNF121	ring finger protein 121	0.877	3.688
ILMN_2082810	ENSG00000166164	BRD7	bromodomain containing 7	0.874	4.536
ILMN_1721977	ENSG00000102030	NAA10	N(alpha)-acetyltransferase 10, NatA catalytic subunit	0.87	3.729
ILMN_2128741	ENSG00000072042	RDH11	retinol dehydrogenase 11 (all-trans/9-cis/11-cis)	0.868	8.003
ILMN_2302757	ENSG00000281123	FCGBP	Fc fragment of IgG binding protein	0.867	3.061
ILMN_3289352	ENSG00000243199			0.852	3.648
ILMN_2342437	ENSG00000109790	KLHL5	kelch like family member 5	0.85	4.356
ILMN_2370573	ENSG00000132530	XAF1	XIAP associated factor 1	0.847	3.008
ILMN_1755737	ENSG00000170638	TRABD	TraB domain containing	0.844	3.476
ILMN_2145997	ENSG00000105866	SP4	Sp4 transcription factor	0.843	5.178
ILMN_3235185	ENSG00000144028	SNRNP200	small nuclear ribonucleoprotein U5 subunit 200	0.843	3.078
ILMN_3280496	ENSG00000229659			0.842	2.961
ILMN_1676448	ENSG00000085449	WDFY1	WD repeat and FYVE domain containing 1	0.834	3.661
ILMN_1804798	ENSG00000102409			0.833	5.817
ILMN_1806486	ENSG00000178660			0.83	4.913
ILMN_3274596	ENSG00000224781			0.828	5.317
ILMN_1676893	ENSG00000138031	ADCY3	adenylate cyclase 3	0.826	6.615
ILMN_3279219	ENSG00000228551			0.823	3.051
ILMN_1743677	ENSG00000153187	HNRNPU	heterogeneous nuclear ribonucleoprotein U	0.811	3.474
ILMN_1738866	ENSG00000182108	DEXI	Dexi homolog	0.806	3.582
ILMN_1759954	ENSG00000197744	PTMA	prothymosin, alpha	0.805	4.381
ILMN_1670263	ENSG00000162852	CNST	consortin, connexin sorting protein	0.803	4.669
ILMN_1744006	ENSG00000141098	GFOD2	glucose-fructose oxidoreductase domain containing 2	0.795	3.983
ILMN_2054607	ENSG00000145476	CYP4V2	cytochrome P450 family 4 subfamily V member 2	0.792	4.854
ILMN_1696027	#N/A			0.789	6.094
ILMN_2382906	ENSG00000124181	PLCG1	phospholipase C gamma 1	0.788	5.298
ILMN_2222992	ENSG00000120705	ETF1	eukaryotic translation termination factor 1	0.787	4.428
ILMN_1802631	ENSG00000038002	AGA	aspartylglucosaminidase	0.783	5.981
ILMN_1747223	ENSG00000075539	FRYL	FRY like transcription coactivator	0.78	5.142
ILMN_2046470	ENSG00000100592	DAAM1	dishevelled associated activator of morphogenesis 1	0.778	4.952
ILMN_2407464	ENSG00000244151	FASTK	Fas activated serine/threonine kinase	0.777	2.865
ILMN_1708164	ENSG00000107581	EIF3A	eukaryotic translation initiation factor 3 subunit A	0.776	6.926
ILMN_1707051	ENSG00000131196	NFATC1	nuclear factor of activated T-cells 1	0.773	3.597
ILMN_3259146	ENSG00000130303			0.771	2.856
ILMN_1656378	#N/A	NMT2	N-myristoyltransferase 2	0.769	3.251
ILMN_1745152	ENSG00000101019	UQCC1	ubiquinol-cytochrome c reductase complex assembly factor 1	0.769	4.298
ILMN_1814305	ENSG00000205413	SAMD9	sterile alpha motif domain containing 9	0.768	4.06
ILMN_1673966	ENSG00000132664	POLR3F	RNA polymerase III subunit F	0.767	5.139
ILMN_1794011	ENSG00000175040	CHST2	carbohydrate sulfotransferase 2	0.764	3.033
ILMN_2200659	ENSG00000203875	SNHG5	small nucleolar RNA host gene 5	0.764	6.571
ILMN_3238058	ENSG00000152127	MGAT5	mannosyl (alpha-1,6-)-glycoprotein beta-1,6-N-acetyl-glucosaminyltransferase	0.764	4.371
ILMN_1727479	ENSG00000158109	TPRG1L	tumor protein p63 regulated 1-like	0.761	3.693
ILMN_1765332	ENSG00000265566	TIMM10	translocase of inner mitochondrial membrane 10 homolog (yeast)	0.759	4.598
ILMN_1801387	ENSG00000127337	YEATS4	YEATS domain containing 4	0.758	4.602
ILMN_3251545	ENSG00000086065	CHMP5	charged multivesicular body protein 5	0.755	4.607
ILMN_1731644	ENSG00000136169	SETDB2	SET domain bifurcated 2	0.753	6.988
ILMN_1703005	ENSG00000279081			0.752	4.858
ILMN_3258795	ENSG00000031003	FAM13B	family with sequence similarity 13 member B	0.749	4.968
ILMN_1779751	ENSG00000164898	FMC1	formation of mitochondrial complex V assembly factor 1 homolog	0.746	3.552
ILMN_1671621	ENSG00000120265	PCMT1	protein-L-isoaspartate (D-aspartate) O-methyltransferase	0.744	5.545
ILMN_1670796	ENSG00000171824	EXOSC10	exosome component 10	0.743	3.995
ILMN_1733937	ENSG00000108960	MMD	monocyte to macrophage differentiation associated	0.741	5.741
ILMN_1793287	ENSG00000277867			0.74	3.937
ILMN_1689119	ENSG00000132478			0.739	3.034
ILMN_1662331	ENSG00000164494	PDSS2	prenyl (decaprenyl) diphosphate synthase, subunit 2	0.738	4.928
ILMN_3225244	ENSG00000198860	TSEN15	tRNA splicing endonuclease subunit 15	0.738	6.217
ILMN_1670901	ENSG00000006695	COX10	COX10, heme A:farnesyltransferase cytochrome c oxidase assembly factor	0.736	5.278
ILMN_2110252	ENSG00000107833	NPM3	nucleophosmin/nucleoplasmin 3	0.733	3.414
ILMN_1756152	#N/A	MFSD11	major facilitator superfamily domain containing 11	0.727	3.547
ILMN_2181992	ENSG00000120662	MTRF1	mitochondrial translational release factor 1	0.727	3.561
ILMN_1712312	ENSG00000103769	RAB11A	RAB11A, member RAS oncogene family	0.724	5.614
ILMN_1693766	ENSG00000174799	CEP135	centrosomal protein 135	0.723	3.788
ILMN_3240586	#N/A	PLD6	phospholipase D family member 6	0.722	4.756
ILMN_1714623	ENSG00000100216	TOMM22	translocase of outer mitochondrial membrane 22	0.718	4.59
ILMN_1713993	ENSG00000134882	UBAC2	UBA domain containing 2	0.715	3.224
ILMN_3230286	ENSG00000279800			0.715	3.515
ILMN_1790741	ENSG00000070423	RNF126	ring finger protein 126	0.714	2.795
ILMN_2053527	ENSG00000138496	PARP9	poly(ADP-ribose) polymerase family member 9	0.714	4.297
ILMN_3289262	#N/A			0.711	7.038
ILMN_1795286	ENSG00000228177	C6orf47	chromosome 6 open reading frame 47	0.71	2.886
ILMN_1670256	ENSG00000152256	PDK1	pyruvate dehydrogenase kinase 1	0.706	3.831
ILMN_1689274	ENSG00000170113	NIPA1	non imprinted in Prader-Willi/Angelman syndrome 1	0.706	4.392
ILMN_1714809	ENSG00000153574	RPIA	ribose 5-phosphate isomerase A	0.706	6.304
ILMN_1734312	ENSG00000089154	GCN1	GCN1, eIF2 alpha kinase activator homolog	0.705	4.835
ILMN_2184789	ENSG00000100209	HSCB	HscB mitochondrial iron-sulfur cluster cochaperone	0.703	3.494
ILMN_3263329	ENSG00000109534	GAR1	GAR1 ribonucleoprotein	0.703	5.022
ILMN_1747058	ENSG00000167515	TRAPPC2L	trafficking protein particle complex 2 like	0.699	3.144
ILMN_2076250	ENSG00000159592	GPBP1L1	GC-rich promoter binding protein 1 like 1	0.699	7.137
ILMN_2054442	ENSG00000167635	ZNF146	zinc finger protein 146	0.697	5.059
ILMN_1708660	ENSG00000182552	RWDD4	RWD domain containing 4	0.696	6.849
ILMN_1660585	ENSG00000169609	C15orf40	chromosome 15 open reading frame 40	0.695	7.461
ILMN_2398107	ENSG00000070669	ASNS	asparagine synthetase (glutamine-hydrolyzing)	0.694	4.849
ILMN_1685012	ENSG00000144597	EAF1	ELL associated factor 1	0.692	3.623
ILMN_1785852	ENSG00000173559	NABP1	nucleic acid binding protein 1	0.692	3.592
ILMN_1789830	ENSG00000003402	CFLAR	CASP8 and FADD like apoptosis regulator	0.692	2.947
ILMN_1804328	ENSG00000123124	WWP1	WW domain containing E3 ubiquitin protein ligase 1	0.692	3.74
ILMN_1809086	ENSG00000114127	XRN1	5'-3' exoribonuclease 1	0.69	5.661
ILMN_1903568	ENSG00000100528	CNIH1	cornichon family AMPA receptor auxiliary protein 1	0.689	4.198
ILMN_1675669	ENSG00000283068	IBTK	inhibitor of Bruton tyrosine kinase	0.687	5.12
ILMN_1673478	ENSG00000031003	FAM13B	family with sequence similarity 13 member B	0.685	4.47
ILMN_2228809	ENSG00000170027	YWHAG	tyrosine 3-monooxygenase/tryptophan 5-monooxygenase activation protein gamma	0.684	5.783
ILMN_2311041	ENSG00000172590	MRPL52	mitochondrial ribosomal protein L52	0.683	3.762
ILMN_1657697	ENSG00000079332	SAR1A	secretion associated Ras related GTPase 1A	0.68	4.644
ILMN_1715718	ENSG00000179922	ZNF784	zinc finger protein 784	0.68	3.786
ILMN_1664912	ENSG00000137070			0.678	3.661
ILMN_1776181	ENSG00000023445	BIRC3	baculoviral IAP repeat containing 3	0.678	3.497
ILMN_1747305	ENSG00000171115	GIMAP8	GTPase, IMAP family member 8	0.677	3.515
ILMN_1683859	ENSG00000139514	SLC7A1	solute carrier family 7 member 1	0.674	3.255
ILMN_1776778	ENSG00000173200	PARP15	poly(ADP-ribose) polymerase family member 15	0.673	4.165
ILMN_1764850	ENSG00000115756	HPCAL1	hippocalcin like 1	0.672	3.727
ILMN_1717934	ENSG00000132718	SYT11	synaptotagmin 11	0.671	2.964
ILMN_2344455	ENSG00000145907	G3BP1	G3BP stress granule assembly factor 1	0.671	4.684
ILMN_2269564	ENSG00000054267	ARID4B	AT-rich interaction domain 4B	0.67	4.246
ILMN_2299072	ENSG00000108848	LUC7L3	LUC7 like 3 pre-mRNA splicing factor	0.669	3.45
ILMN_1746664	ENSG00000176871	WSB2	WD repeat and SOCS box containing 2	0.665	3.399
ILMN_1684289	ENSG00000263798	PNPO	pyridoxamine 5'-phosphate oxidase	0.662	3.102
ILMN_1713966	ENSG00000172590			0.662	4.448
ILMN_1728048	ENSG00000099251			0.662	3.581
ILMN_2221408	ENSG00000066777	ARFGEF1	ADP ribosylation factor guanine nucleotide exchange factor 1	0.662	4.559
ILMN_3238859	ENSG00000188938	FAM120AOS	family with sequence similarity 120A opposite strand	0.662	5.914
ILMN_2264011	ENSG00000154016	GRAP	GRB2-related adaptor protein	0.659	3.404
ILMN_2337974	ENSG00000171033	PKIA	protein kinase (cAMP-dependent, catalytic) inhibitor alpha	0.658	3.064
ILMN_2347888	ENSG00000161813	LARP4	La ribonucleoprotein domain family member 4	0.658	4.289
ILMN_1651799	ENSG00000134294	SLC38A2	solute carrier family 38 member 2	0.655	5.043
ILMN_1775508	ENSG00000083799	CYLD	CYLD lysine 63 deubiquitinase	0.655	3.549
ILMN_1745423	ENSG00000132467	UTP3	UTP3, small subunit processome component homolog (S. cerevisiae)	0.651	4.154
ILMN_1752226	ENSG00000243207	P2RY11	purinergic receptor P2Y11	0.651	3.211
ILMN_1728907	ENSG00000085365	SCAMP1	secretory carrier membrane protein 1	0.647	5.951
ILMN_2136133	ENSG00000284570	PABPC1	poly(A) binding protein cytoplasmic 1	0.646	3.395
ILMN_2179397	ENSG00000147687	TATDN1	TatD DNase domain containing 1	0.646	10
ILMN_2389376	ENSG00000284796	DCAF11	DDB1 and CUL4 associated factor 11	0.646	3.16
ILMN_1756992	ENSG00000185499	MUC1	mucin 1, cell surface associated	0.645	2.908
ILMN_1742798	ENSG00000136527	TRA2B	transformer 2 beta homolog (Drosophila)	0.644	5.243
ILMN_1740160	ENSG00000124181	PLCG1	phospholipase C gamma 1	0.643	5.119
ILMN_1743583	ENSG00000110514	MADD	MAP kinase activating death domain	0.642	3.465
ILMN_1768117	ENSG00000119707	RBM25	RNA binding motif protein 25	0.642	4.088
ILMN_1693226	ENSG00000163866	SMIM12	small integral membrane protein 12	0.641	5.604
ILMN_2219712	ENSG00000164104	HMGB2	high mobility group box 2	0.641	2.916
ILMN_1666449	ENSG00000141699	FAM134C	family with sequence similarity 134 member C	0.64	4.096
ILMN_1700257	ENSG00000174749	C4orf32	chromosome 4 open reading frame 32	0.64	6.234
ILMN_1730888	ENSG00000173041	ZNF680	zinc finger protein 680	0.639	4.513
ILMN_1663532	ENSG00000111785	RIC8B	RIC8 guanine nucleotide exchange factor B	0.638	6.172
ILMN_1741219	ENSG00000083750	RRAGB	Ras related GTP binding B	0.638	6.093
ILMN_1749081	ENSG00000158321	AUTS2	autism susceptibility candidate 2	0.638	3.38
ILMN_2398388	ENSG00000117362	APH1A	aph-1 homolog A, gamma-secretase subunit	0.638	4.582
ILMN_3226637	ENSG00000284691	LOC728743	zinc finger protein pseudogene	0.638	3.984
ILMN_3267017	ENSG00000218175			0.637	2.956
ILMN_2232121	ENSG00000140030	GPR65	G protein-coupled receptor 65	0.636	3.305
ILMN_1798288	ENSG00000142961	MOB3C	MOB kinase activator 3C	0.635	3.932
ILMN_2406892	ENSG00000105176			0.632	4.629
ILMN_3236358	ENSG00000087269	NOP14	NOP14 nucleolar protein	0.63	3.366
ILMN_1693090	ENSG00000005469	CROT	carnitine O-octanoyltransferase	0.628	3.118
ILMN_1812856	ENSG00000168612	ZSWIM1	zinc finger SWIM-type containing 1	0.628	3.328
ILMN_1746864	ENSG00000115165	CYTIP	cytohesin 1 interacting protein	0.627	3.048
ILMN_2370464	ENSG00000213689	ATRIP	ATR interacting protein	0.625	2.804
ILMN_2374383	ENSG00000048140	TSPAN17	tetraspanin 17	0.625	3.062
ILMN_2061565	ENSG00000276429	PLCH2	phospholipase C eta 2	0.624	2.886
ILMN_1665738	ENSG00000151702	FLI1	Fli-1 proto-oncogene, ETS transcription factor	0.623	6.573
ILMN_2169761	ENSG00000139117	CPNE8	copine 8	0.623	3.155
ILMN_1676842	ENSG00000095564	BTAF1	B-TFIID TATA-box binding protein associated factor 1	0.621	3.267
ILMN_1721921	ENSG00000108578	BLMH	bleomycin hydrolase	0.619	3.891
ILMN_2214197	ENSG00000164938	TP53INP1	tumor protein p53 inducible nuclear protein 1	0.619	3.565
ILMN_1733615	#N/A	MTF2	metal response element binding transcription factor 2	0.618	2.962
ILMN_1806778	ENSG00000170142	UBE2E1	ubiquitin conjugating enzyme E2 E1	0.616	6.496
ILMN_1669502	ENSG00000112242	E2F3	E2F transcription factor 3	0.615	3.913
ILMN_1713406	ENSG00000262435	WASH3P	WAS protein family homolog 3 pseudogene	0.614	2.892
ILMN_2202637	ENSG00000008405	CRY1	cryptochrome circadian clock 1	0.614	3.938
ILMN_2406656	ENSG00000107485	GATA3	GATA binding protein 3	0.613	3.108
ILMN_1701120	ENSG00000171791	BCL2	BCL2, apoptosis regulator	0.612	2.842
ILMN_1653896	ENSG00000213689	ATRIP	ATR interacting protein	0.611	3.021
ILMN_2061452	ENSG00000115942	ORC2	origin recognition complex subunit 2	0.611	5.011
ILMN_2087060	#N/A	TOMM7	translocase of outer mitochondrial membrane 7	0.61	3.177
ILMN_1675462	ENSG00000164167	LSM6	LSM6 homolog, U6 small nuclear RNA and mRNA degradation associated	0.609	2.958
ILMN_1682572	ENSG00000111731	C2CD5	C2 calcium dependent domain containing 5	0.609	5.517
ILMN_1703949	ENSG00000108424	KPNB1	karyopherin subunit beta 1	0.609	4.287
ILMN_1677484	ENSG00000165684	SNAPC4	small nuclear RNA activating complex polypeptide 4	0.606	2.789
ILMN_1666690	ENSG00000147174	ACRC	acidic repeat containing	0.605	4.72
ILMN_2390821	ENSG00000125676			0.605	3.22
ILMN_3245625	ENSG00000181827	RFX7	regulatory factor X7	0.604	3.661
ILMN_1748650	ENSG00000277936	MRPL45	mitochondrial ribosomal protein L45	0.603	5.073
ILMN_1759628	ENSG00000069849			0.601	4.021
ILMN_1683959	ENSG00000123066	MED13L	mediator complex subunit 13 like	0.599	4.965
ILMN_1725312	ENSG00000145715	RASA1	RAS p21 protein activator 1	0.599	4.461
ILMN_2153280	ENSG00000127463	EMC1	ER membrane protein complex subunit 1	0.599	3.127
ILMN_2249288	ENSG00000143155	TIPRL	TOR signaling pathway regulator	0.599	4.891
ILMN_1751627	ENSG00000054116	TRAPPC3	trafficking protein particle complex 3	0.598	3.552
ILMN_3189585	ENSG00000257621			0.598	3.573
ILMN_1734231	ENSG00000117242	DDOST	dolichyl-diphosphooligosaccharide--protein glycosyltransferase non-catalytic subunit	0.597	3.602
ILMN_2174369	ENSG00000012660	ELOVL5	ELOVL fatty acid elongase 5	0.597	4.503
ILMN_3272424	ENSG00000231942			0.596	5.52
ILMN_2371590	ENSG00000100201			0.593	3.053
ILMN_2079803	ENSG00000262860	LSM14A	LSM14A, mRNA processing body assembly factor	0.592	4.821
ILMN_3245476	ENSG00000274780	PHRF1	PHD and ring finger domains 1	0.589	3.014
ILMN_1653856	ENSG00000154127	UBASH3B	ubiquitin associated and SH3 domain containing B	0.587	3.259
ILMN_1764549	ENSG00000114062	UBE3A	ubiquitin protein ligase E3A	0.587	4.848
ILMN_1729749	ENSG00000138646	HERC5	HECT and RLD domain containing E3 ubiquitin protein ligase 5	0.583	3.545
ILMN_1657153	ENSG00000115091	ACTR3	ARP3 actin related protein 3 homolog	0.582	4.144
ILMN_1735453	ENSG00000119812	FAM98A	family with sequence similarity 98 member A	0.582	3.085
ILMN_1722066	ENSG00000104442	ARMC1	armadillo repeat containing 1	0.581	5.721
ILMN_1729563	ENSG00000109814	UGDH	UDP-glucose 6-dehydrogenase	0.58	5.568
ILMN_2043809	ENSG00000152556	PFKM	phosphofructokinase, muscle	0.58	5.487
ILMN_1740685	#N/A			0.579	3.121
ILMN_2327276	ENSG00000124214	STAU1	staufen double-stranded RNA binding protein 1	0.577	3.739
ILMN_3251572	ENSG00000144567	FAM134A	family with sequence similarity 134 member A	0.577	5.322
ILMN_1782488	ENSG00000136104	RNASEH2B	ribonuclease H2 subunit B	0.576	3.243
ILMN_1705213	ENSG00000135926	TMBIM1	transmembrane BAX inhibitor motif containing 1	0.575	3.962
ILMN_1758672	ENSG00000065809	FAM107B	family with sequence similarity 107 member B	0.575	3.717
ILMN_1784985	ENSG00000163704	PRRT3	proline rich transmembrane protein 3	0.575	4.211
ILMN_1670439	ENSG00000122068	FYTTD1	forty-two-three domain containing 1	0.569	3.926
ILMN_1685378	ENSG00000231940			0.568	2.824
ILMN_2350823	ENSG00000115041	KCNIP3	potassium voltage-gated channel interacting protein 3	0.568	3.59
ILMN_1741440	ENSG00000213204	SLC35A1	solute carrier family 35 member A1	0.566	3.404
ILMN_1811592	ENSG00000107863	ARHGAP21	Rho GTPase activating protein 21	0.566	3.603
ILMN_1814971	ENSG00000141002	TCF25	transcription factor 25	0.566	3.15
ILMN_2385239	ENSG00000163939			0.566	5.671
ILMN_1716862	ENSG00000138032	PPM1B	protein phosphatase, Mg2+/Mn2+ dependent 1B	0.565	3.911
ILMN_1714990	ENSG00000137992	DBT	dihydrolipoamide branched chain transacylase E2	0.563	3.266
ILMN_1845037	ENSG00000278211	LOC100419583	ring finger protein 4 pseudogene	0.562	3.142
ILMN_2160764	ENSG00000283847	HBP1	HMG-box transcription factor 1	0.56	3.498
ILMN_3282174	ENSG00000232341			0.56	5.502
ILMN_1838863	ENSG00000205476	CCDC85C	coiled-coil domain containing 85C	0.559	4.638
ILMN_2197101	ENSG00000168872	DDX19A	DEAD-box helicase 19A	0.559	3.566
ILMN_3237324	ENSG00000155229	MMS19	MMS19 homolog, cytosolic iron-sulfur assembly component	0.559	3.062
ILMN_1782057	ENSG00000143515	ATP8B2	ATPase phospholipid transporting 8B2	0.558	7.764
ILMN_1781691	ENSG00000115993	TRAK2	trafficking kinesin protein 2	0.557	3.779
ILMN_1760490	ENSG00000115170	ACVR1	activin A receptor type 1	0.554	3.297
ILMN_1765401	ENSG00000278494	RRN3	RRN3 homolog, RNA polymerase I transcription factor	0.554	4.318
ILMN_2190051	ENSG00000123106	CCDC91	coiled-coil domain containing 91	0.553	8.486
ILMN_3301065	ENSG00000218208			0.553	5.168
ILMN_3241870	ENSG00000126391	FRMD8	FERM domain containing 8	0.551	4.102
ILMN_1694877	ENSG00000138794	CASP6	caspase 6	0.55	4.354
ILMN_1724533	ENSG00000154589	LY96	lymphocyte antigen 96	0.55	3.283
ILMN_1908989	ENSG00000151923			0.55	3.524
ILMN_1687768	ENSG00000111912	NCOA7	nuclear receptor coactivator 7	0.549	4.373
ILMN_1739253	ENSG00000124356	STAMBP	STAM binding protein	0.549	3.928
ILMN_2358277	ENSG00000111011	RSRC2	arginine and serine rich coiled-coil 2	0.549	3.125
ILMN_3201663	ENSG00000285629			0.548	3.645
ILMN_1796397	ENSG00000145354	CISD2	CDGSH iron sulfur domain 2	0.547	5.809
ILMN_2056167	ENSG00000198856	OSTC	oligosaccharyltransferase complex non-catalytic subunit	0.547	4.866
ILMN_3211463	ENSG00000220157			0.547	4.709
ILMN_2117171	ENSG00000143013	LMO4	LIM domain only 4	0.545	3.57
ILMN_2150187	ENSG00000155729	KCTD18	potassium channel tetramerization domain containing 18	0.544	5.749
ILMN_1678808	ENSG00000126775	ATG14	autophagy related 14	0.543	3.38
ILMN_1810214	ENSG00000130522	JUND	JunD proto-oncogene, AP-1 transcription factor subunit	0.543	2.996
ILMN_2261076	ENSG00000111859	NEDD9	neural precursor cell expressed, developmentally down-regulated 9	0.543	4.848
ILMN_1688534	ENSG00000145191	EIF2B5	eukaryotic translation initiation factor 2B subunit epsilon	0.542	2.96
ILMN_1658302	ENSG00000078043	PIAS2	protein inhibitor of activated STAT 2	0.541	3.696
ILMN_1685258	ENSG00000137210	TMEM14B	transmembrane protein 14B	0.541	5.236
ILMN_1737462	ENSG00000164830	OXR1	oxidation resistance 1	0.54	5.52
ILMN_1688034	ENSG00000121058	COIL	coilin	0.539	5.553
ILMN_1757730	ENSG00000018699	TTC27	tetratricopeptide repeat domain 27	0.539	5.003
ILMN_1737426	ENSG00000168300	PCMTD1	protein-L-isoaspartate (D-aspartate) O-methyltransferase domain containing 1	0.537	3.413
ILMN_1706521	ENSG00000133275	CSNK1G2	casein kinase 1 gamma 2	0.534	3.122
ILMN_1737025	ENSG00000284017	PLCL2	phospholipase C like 2	0.533	2.875
ILMN_1862018	ENSG00000087152	ATXN7L3	ataxin 7 like 3	0.533	2.839
ILMN_1719985	ENSG00000141965	FEM1A	fem-1 homolog A	0.532	2.804
ILMN_1712431	ENSG00000179715	PCED1B	PC-esterase domain containing 1B	0.531	3.635
ILMN_2356838	ENSG00000134255	CEPT1	choline/ethanolamine phosphotransferase 1	0.53	3.531
ILMN_1865764	ENSG00000172667	ZMAT3	zinc finger matrin-type 3	0.529	3.998
ILMN_1783304	ENSG00000069849			0.528	3.678
ILMN_1675674	ENSG00000130939	UBE4B	ubiquitination factor E4B	0.525	4.476
ILMN_1805902	ENSG00000139610	CELA1	chymotrypsin like elastase family member 1	0.525	2.823
ILMN_2071937	ENSG00000113732	ATP6V0E1	ATPase H+ transporting V0 subunit e1	0.525	4.797
ILMN_2176037	ENSG00000120063	GNA13	G protein subunit alpha 13	0.522	4.32
ILMN_1713178	ENSG00000174839			0.521	4.207
ILMN_2209180	ENSG00000141425	RPRD1A	regulation of nuclear pre-mRNA domain containing 1A	0.521	4.706
ILMN_2048793	ENSG00000144021	CIAO1	cytosolic iron-sulfur assembly component 1	0.52	2.895
ILMN_1784540	ENSG00000170852	KBTBD2	kelch repeat and BTB domain containing 2	0.519	2.911
ILMN_1768553	ENSG00000224596			0.518	3.296
ILMN_2041161	ENSG00000174485	DENND4A	DENN domain containing 4A	0.518	4.155
ILMN_3200717	#N/A	LOC643387	TAR DNA binding protein pseudogene	0.518	3.659
ILMN_1654385	ENSG00000196372	ASB13	ankyrin repeat and SOCS box containing 13	0.517	3.068
ILMN_1679358	ENSG00000156599	ZDHHC5	zinc finger DHHC-type containing 5	0.517	4.848
ILMN_1802519	ENSG00000136100	VPS36	vacuolar protein sorting 36 homolog	0.517	4.641
ILMN_2055156	ENSG00000076641	PAG1	phosphoprotein membrane anchor with glycosphingolipid microdomains 1	0.516	3.412
ILMN_2387799	ENSG00000140992	PDPK1	3-phosphoinositide dependent protein kinase 1	0.516	3.733
ILMN_1674706	ENSG00000065911	MTHFD2	methylenetetrahydrofolate dehydrogenase (NADP+ dependent) 2, methenyltetrahydrofolate cyclohydrolase	0.515	3.319
ILMN_2124187	ENSG00000196428	TSC22D2	TSC22 domain family member 2	0.515	3.196
ILMN_1759030	ENSG00000012983	MAP4K5	mitogen-activated protein kinase kinase kinase kinase 5	0.514	3.816
ILMN_1769545	ENSG00000110107	PRPF19	pre-mRNA processing factor 19	0.514	4.308
ILMN_1671516	ENSG00000138433	CIR1	corepressor interacting with RBPJ, 1	0.513	3.22
ILMN_1743770	ENSG00000102078			0.512	3.662
ILMN_3187848	ENSG00000204584			0.512	3.921
ILMN_3235851	ENSG00000201592	SCARNA9L	small Cajal body-specific RNA 9-like	0.51	4.131
ILMN_1702383	#N/A	CNGB1	cyclic nucleotide gated channel beta 1	0.509	3.333
ILMN_1730907	ENSG00000104231	ZFAND1	zinc finger AN1-type containing 1	0.509	6.576
ILMN_3246953	ENSG00000137200	CMTR1	cap methyltransferase 1	0.509	3.155
ILMN_1779536	ENSG00000088970	KIZ	kizuna centrosomal protein	0.508	4.904
ILMN_2359287	ENSG00000091409	ITGA6	integrin subunit alpha 6	0.508	5.996
ILMN_2371825	ENSG00000162688	AGL	amylo-alpha-1, 6-glucosidase, 4-alpha-glucanotransferase	0.508	3.681
ILMN_1714759	ENSG00000143771	CNIH4	cornichon family AMPA receptor auxiliary protein 4	0.507	4.566
ILMN_3236344	ENSG00000271816			0.507	2.953
ILMN_1652230	ENSG00000225770			0.506	3.29
ILMN_1689560	ENSG00000185650			0.504	4.173
ILMN_1704557	ENSG00000108443	RPS6KB1	ribosomal protein S6 kinase B1	0.504	3.227
ILMN_1721729	ENSG00000125686	MED1	mediator complex subunit 1	0.504	3.445
ILMN_1769517	ENSG00000253729	PRKDC	protein kinase, DNA-activated, catalytic polypeptide	0.504	3.201
ILMN_1777096	ENSG00000139372	TDG	thymine DNA glycosylase	0.504	3.939
ILMN_1786328	ENSG00000198876	DCAF12	DDB1 and CUL4 associated factor 12	0.504	3.008
ILMN_1739263	ENSG00000219928			0.5	3.358
ILMN_1793203	ENSG00000100335	MIEF1	mitochondrial elongation factor 1	0.5	3.82
ILMN_2100815	ENSG00000175348	TMEM9B	TMEM9 domain family member B	0.5	4.897
ILMN_1801605	ENSG00000115760	BIRC6	baculoviral IAP repeat containing 6	0.499	5.032
ILMN_1875123	#N/A			0.499	3.085
ILMN_2181540	ENSG00000100811	YY1	YY1 transcription factor	0.498	4.912
ILMN_1701434	ENSG00000127314	RAP1B	RAP1B, member of RAS oncogene family	0.495	4.014
ILMN_2092536	ENSG00000115541	HSPE1	heat shock protein family E (Hsp10) member 1	0.495	2.895
ILMN_1791119	ENSG00000130414	NDUFA10	NADH:ubiquinone oxidoreductase subunit A10	0.494	3.594
ILMN_2196588	ENSG00000215472	C18orf32	chromosome 18 open reading frame 32	0.494	5.94
ILMN_1733390	ENSG00000138709	LARP1B	La ribonucleoprotein domain family member 1B	0.493	2.879
ILMN_3213531	ENSG00000220793			0.493	3.265
ILMN_3225761	ENSG00000226396			0.492	3.089
ILMN_1658094	ENSG00000138311	ZNF365	zinc finger protein 365	0.491	3.234
ILMN_2121282	ENSG00000227420	MRPS18B	mitochondrial ribosomal protein S18B	0.491	2.808
ILMN_2401057	ENSG00000283777	CANX	calnexin	0.489	3.187
ILMN_2379835	ENSG00000229612	SUMO1	small ubiquitin-like modifier 1	0.488	3.556
ILMN_1711608	ENSG00000145687	SSBP2	single stranded DNA binding protein 2	0.487	4.179
ILMN_1716342	ENSG00000004766	VPS50	VPS50, EARP/GARPII complex subunit	0.487	5.654
ILMN_1669931	ENSG00000077147	TM9SF3	transmembrane 9 superfamily member 3	0.486	4.888
ILMN_2088612	ENSG00000132953	XPO4	exportin 4	0.485	4.413
ILMN_2188722	ENSG00000115419	GLS	glutaminase	0.484	3.03
ILMN_2198878	ENSG00000109452	INPP4B	inositol polyphosphate-4-phosphatase type II B	0.484	3.69
ILMN_3251155	ENSG00000197111	PCBP2	poly(rC) binding protein 2	0.483	2.886
ILMN_1652379	ENSG00000172340	SUCLG2	succinate-CoA ligase GDP-forming beta subunit	0.481	4.41
ILMN_1693438	ENSG00000127452	FBXL12	F-box and leucine rich repeat protein 12	0.48	2.85
ILMN_1717834	#N/A	EIF1AD	eukaryotic translation initiation factor 1A domain containing	0.48	4.008
ILMN_1781373	ENSG00000115267	IFIH1	interferon induced with helicase C domain 1	0.48	4.494
ILMN_1724718	ENSG00000071051	NCK2	NCK adaptor protein 2	0.478	3.803
ILMN_1732554	ENSG00000113761	ZNF346	zinc finger protein 346	0.478	2.938
ILMN_1734486	ENSG00000198860	TSEN15	tRNA splicing endonuclease subunit 15	0.478	6.2
ILMN_1667298	ENSG00000232859			0.476	3.185
ILMN_2113074	ENSG00000120686	UFM1	ubiquitin fold modifier 1	0.476	4.168
ILMN_3292678	ENSG00000243181			0.476	3.284
ILMN_2175465	ENSG00000137876	RSL24D1	ribosomal L24 domain containing 1	0.474	7.27
ILMN_1655827	ENSG00000166200	COPS2	COP9 signalosome subunit 2	0.473	4.541
ILMN_1664802	ENSG00000109046	WSB1	WD repeat and SOCS box containing 1	0.473	4.81
ILMN_1736510	ENSG00000170802	FOXN2	forkhead box N2	0.473	3.621
ILMN_3248352	ENSG00000015133	CCDC88C	coiled-coil domain containing 88C	0.473	2.84
ILMN_1716596	ENSG00000035681	NSMAF	neutral sphingomyelinase activation associated factor	0.472	3.758
ILMN_1656399	ENSG00000180964	TCEAL8	transcription elongation factor A like 8	0.471	3.968
ILMN_1666739	ENSG00000162775	RBM15	RNA binding motif protein 15	0.47	2.923
ILMN_1702265	ENSG00000167220	HDHD2	haloacid dehalogenase like hydrolase domain containing 2	0.47	4.782
ILMN_1704713	ENSG00000169118	CSNK1G1	casein kinase 1 gamma 1	0.47	4.4
ILMN_1706687	ENSG00000109790	KLHL5	kelch like family member 5	0.47	4.984
ILMN_1718034	#N/A			0.469	3.491
ILMN_1727023	ENSG00000144233	AMMECR1L	AMMECR1 like	0.469	3.92
ILMN_1690036	ENSG00000262587			0.468	2.791
ILMN_1657436	ENSG00000111790	FGFR1OP2	FGFR1 oncogene partner 2	0.466	4.872
ILMN_1738424	ENSG00000070831	CDC42	cell division cycle 42	0.466	4.885
ILMN_2241775	ENSG00000116747	TROVE2	TROVE domain family member 2	0.466	3.454
ILMN_1672947	ENSG00000153113			0.465	2.901
ILMN_2059452	ENSG00000064651	SLC12A2	solute carrier family 12 member 2	0.464	6.681
ILMN_3285198	ENSG00000240489			0.464	3.813
ILMN_1784523	ENSG00000136888	ATP6V1G1	ATPase H+ transporting V1 subunit G1	0.463	3.507
ILMN_2307450	ENSG00000089335	ZNF302	zinc finger protein 302	0.462	2.856
ILMN_2347349	ENSG00000100814			0.462	3.398
ILMN_1692760	ENSG00000172269	DPAGT1	dolichyl-phosphate N-acetylglucosaminephosphotransferase 1	0.459	3.179
ILMN_1768958	ENSG00000172575	RASGRP1	RAS guanyl releasing protein 1	0.459	3.71
ILMN_2145518	ENSG00000171204	TMEM126B	transmembrane protein 126B	0.459	4.51
ILMN_3240389	ENSG00000080819	CPOX	coproporphyrinogen oxidase	0.459	3.312
ILMN_3284177	ENSG00000235763			0.459	2.791
ILMN_1712687	ENSG00000180370	PAK2	p21 (RAC1) activated kinase 2	0.458	3.968
ILMN_2357272	ENSG00000029363	BCLAF1	BCL2 associated transcription factor 1	0.458	4.213
ILMN_1715113	ENSG00000112855	HARS2	histidyl-tRNA synthetase 2, mitochondrial	0.457	4.164
ILMN_1660698	ENSG00000163607	GTPBP8	GTP binding protein 8 (putative)	0.456	3.433
ILMN_1685854	ENSG00000185129	IGIP	IgA inducing protein	0.456	3.471
ILMN_1776094	ENSG00000127125	PPCS	phosphopantothenoylcysteine synthetase	0.455	4.105
ILMN_3241164	ENSG00000119537	KDSR	3-ketodihydrosphingosine reductase	0.455	3.673
ILMN_3246214	ENSG00000174684	B4GAT1	beta-1,4-glucuronyltransferase 1	0.455	4.114
ILMN_1793651	ENSG00000177889	UBE2N	ubiquitin conjugating enzyme E2 N	0.453	3.388
ILMN_2342033	ENSG00000158769			0.453	3.183
ILMN_1661346	ENSG00000215492			0.452	3.363
ILMN_1767168	ENSG00000152495	CAMK4	calcium/calmodulin dependent protein kinase IV	0.452	3.241
ILMN_1740764	ENSG00000170004	CHD3	chromodomain helicase DNA binding protein 3	0.45	2.956
ILMN_1751072	ENSG00000144867	SRPRB	SRP receptor beta subunit	0.448	3.242
ILMN_1765019	ENSG00000211456	SACM1L	SAC1 suppressor of actin mutations 1-like (yeast)	0.448	4.6
ILMN_2170595	ENSG00000048392	RRM2B	ribonucleotide reductase regulatory TP53 inducible subunit M2B	0.446	5.728
ILMN_2230016	ENSG00000181061	HIGD1A	HIG1 hypoxia inducible domain family member 1A	0.446	4.879
ILMN_2279339	ENSG00000146457	WTAP	Wilms tumor 1 associated protein	0.446	3.13
ILMN_1724504	ENSG00000183576	SETD3	SET domain containing 3	0.445	3.007
ILMN_2069128	ENSG00000079819	EPB41L2	erythrocyte membrane protein band 4.1 like 2	0.444	5.358
ILMN_2154053	ENSG00000119537	KDSR	3-ketodihydrosphingosine reductase	0.443	3.379
ILMN_3287093	ENSG00000219023			0.443	2.984
ILMN_1804611	ENSG00000151135	TMEM263	transmembrane protein 263	0.441	5.314
ILMN_1685722	ENSG00000156976	EIF4A2	eukaryotic translation initiation factor 4A2	0.44	4.025
ILMN_1769810	ENSG00000144746	ARL6IP5	ADP ribosylation factor like GTPase 6 interacting protein 5	0.44	5.744
ILMN_1772713	ENSG00000165733	BMS1	BMS1, ribosome biogenesis factor	0.44	3.021
ILMN_2058512	ENSG00000256646	PSMA2	proteasome subunit alpha 2	0.44	5.167
ILMN_1692121	ENSG00000138768	USO1	USO1 vesicle transport factor	0.439	4.218
ILMN_2116827	ENSG00000185304	RGPD1	RANBP2-like and GRIP domain containing 1	0.439	3.301
ILMN_1789999	ENSG00000162695	SLC30A7	solute carrier family 30 member 7	0.438	3.555
ILMN_3287266	ENSG00000270598			0.438	3.122
ILMN_1691789	ENSG00000119953	SMNDC1	survival motor neuron domain containing 1	0.436	4.911
ILMN_1754279	ENSG00000109670	FBXW7	F-box and WD repeat domain containing 7	0.435	2.992
ILMN_1812926	ENSG00000163297	ANTXR2	anthrax toxin receptor 2	0.435	5.299
ILMN_1748911	ENSG00000092531	SNAP23	synaptosome associated protein 23	0.434	5.92
ILMN_2200636	ENSG00000275867	KANSL1	KAT8 regulatory NSL complex subunit 1	0.434	4.045
ILMN_3241524	ENSG00000206281	ZBTB22	zinc finger and BTB domain containing 22	0.433	2.957
ILMN_1683817	ENSG00000140367	UBE2Q2	ubiquitin conjugating enzyme E2 Q2	0.432	3.644
ILMN_2076602	ENSG00000078596	ITM2A	integral membrane protein 2A	0.432	3.756
ILMN_2220187	ENSG00000198380	GFPT1	glutamine--fructose-6-phosphate transaminase 1	0.431	3.439
ILMN_1681741	ENSG00000168275	COA6	cytochrome c oxidase assembly factor 6	0.43	3.381
ILMN_1711617	#N/A	GMFG	glia maturation factor gamma	0.43	2.876
ILMN_2143148	ENSG00000162604	TM2D1	TM2 domain containing 1	0.428	3.73
ILMN_2183331	ENSG00000076053	RBM7	RNA binding motif protein 7	0.428	4.311
ILMN_1730575	ENSG00000001084	GCLC	glutamate-cysteine ligase catalytic subunit	0.427	4.198
ILMN_1811636	ENSG00000114446	IFT57	intraflagellar transport 57	0.426	3.433
ILMN_1772369	ENSG00000131828	PDHA1	pyruvate dehydrogenase (lipoamide) alpha 1	0.425	2.862
ILMN_1797181	ENSG00000170846	LOC93622	Morf4 family associated protein 1 like 1 pseudogene	0.425	3.357
ILMN_2230566	#N/A	RAB40B	RAB40B, member RAS oncogene family	0.424	3.262
ILMN_3270411	#N/A			0.424	2.955
ILMN_2176768	ENSG00000086475	SEPHS1	selenophosphate synthetase 1	0.423	3.817
ILMN_2389347	ENSG00000113580	NR3C1	nuclear receptor subfamily 3 group C member 1	0.423	3.29
ILMN_1661194	ENSG00000159261	CLDN14	claudin 14	0.422	3.772
ILMN_1667068	ENSG00000105939	ZC3HAV1	zinc finger CCCH-type containing, antiviral 1	0.422	3.341
ILMN_1652638	ENSG00000163428	LRRC58	leucine rich repeat containing 58	0.421	3.899
ILMN_1663577	ENSG00000116497	S100PBP	S100P binding protein	0.421	3.503
ILMN_1691188	ENSG00000087206	UIMC1	ubiquitin interaction motif containing 1	0.421	3.528
ILMN_1705093	ENSG00000164815	ORC5	origin recognition complex subunit 5	0.421	3.776
ILMN_1738150	ENSG00000188612	SUMO2	small ubiquitin-like modifier 2	0.42	3.11
ILMN_2141157	ENSG00000010017	RANBP9	RAN binding protein 9	0.42	4.029
ILMN_1660223	ENSG00000111269	CREBL2	cAMP responsive element binding protein like 2	0.419	4.657
ILMN_1793349	ENSG00000173542	MOB1B	MOB kinase activator 1B	0.418	4.979
ILMN_2053679	ENSG00000117054	ACADM	acyl-CoA dehydrogenase, C-4 to C-12 straight chain	0.418	4.781
ILMN_1770244	ENSG00000108468	CBX1	chromobox 1	0.414	2.877
ILMN_1784822	ENSG00000049769	PPP1R3F	protein phosphatase 1 regulatory subunit 3F	0.414	2.959
ILMN_1743131	ENSG00000092203	TOX4	TOX high mobility group box family member 4	0.413	6.576
ILMN_3240490	#N/A			0.413	5.11
ILMN_3243209	#N/A			0.413	4.441
ILMN_1658619	ENSG00000113645	WWC1	WW and C2 domain containing 1	0.412	4.292
ILMN_1673026	ENSG00000106554	CHCHD3	coiled-coil-helix-coiled-coil-helix domain containing 3	0.411	3.294
ILMN_1723020	ENSG00000095015	MAP3K1	mitogen-activated protein kinase kinase kinase 1	0.411	3.095
ILMN_1791702	ENSG00000080503	SMARCA2	SWI/SNF related, matrix associated, actin dependent regulator of chromatin, subfamily a, member 2	0.411	3.332
ILMN_1719064	ENSG00000110906	KCTD10	potassium channel tetramerization domain containing 10	0.41	3.574
ILMN_2395728	ENSG00000105323	HNRNPUL1	heterogeneous nuclear ribonucleoprotein U like 1	0.41	3.732
ILMN_1775012	ENSG00000138686	BBS7	Bardet-Biedl syndrome 7	0.409	4.61
ILMN_3271092	ENSG00000162869	PPP1R21	protein phosphatase 1 regulatory subunit 21	0.409	3.286
ILMN_1722156	ENSG00000013392	RWDD2A	RWD domain containing 2A	0.408	4.402
ILMN_1660186	ENSG00000117614	SYF2	SYF2 pre-mRNA splicing factor	0.407	3.15
ILMN_1706957	ENSG00000107779	BMPR1A	bone morphogenetic protein receptor type 1A	0.407	3.201
ILMN_2385220	ENSG00000160049	DFFA	DNA fragmentation factor subunit alpha	0.407	3.625
ILMN_1761804	ENSG00000143149	ALDH9A1	aldehyde dehydrogenase 9 family member A1	0.406	3.976
ILMN_2182704	ENSG00000110330	BIRC2	baculoviral IAP repeat containing 2	0.406	4.579
ILMN_1785107	ENSG00000101888	NXT2	nuclear transport factor 2 like export factor 2	0.405	4.257
ILMN_1809931	ENSG00000104419	NDRG1	N-myc downstream regulated 1	0.405	4.343
ILMN_2212690	ENSG00000122299	ZC3H7A	zinc finger CCCH-type containing 7A	0.405	3.489
ILMN_1667356	ENSG00000162869	PPP1R21	protein phosphatase 1 regulatory subunit 21	0.404	2.977
ILMN_1764396	ENSG00000068024	HDAC4	histone deacetylase 4	0.404	3.672
ILMN_1813456	ENSG00000166228			0.402	2.936
ILMN_1686679	ENSG00000148143	ZNF462	zinc finger protein 462	0.401	2.851
ILMN_2183938	ENSG00000174106	LEMD3	LEM domain containing 3	0.401	2.868
ILMN_2193498	ENSG00000121486	TRMT1L	tRNA methyltransferase 1 like	0.401	6.48
ILMN_2318725	ENSG00000283391	EEF1B2	eukaryotic translation elongation factor 1 beta 2	0.401	4.71
ILMN_1758104	ENSG00000101911	PRPS2	phosphoribosyl pyrophosphate synthetase 2	0.4	3.748
ILMN_2298365	ENSG00000156475	PPP2R2B	protein phosphatase 2 regulatory subunit Bbeta	0.4	2.921
ILMN_2333319	ENSG00000011304			0.4	2.927
ILMN_1662130	ENSG00000272391			0.399	3.347
ILMN_2087080	ENSG00000122406	RPL5	ribosomal protein L5	0.399	4.605
ILMN_2104877	ENSG00000162368	CMPK1	cytidine/uridine monophosphate kinase 1	0.399	4.354
ILMN_3236423	ENSG00000118873	RAB3GAP2	RAB3 GTPase activating non-catalytic protein subunit 2	0.398	3.848
ILMN_1862001	#N/A			0.397	4.476
ILMN_1764769	ENSG00000110002	VWA5A	von Willebrand factor A domain containing 5A	0.396	3.936
ILMN_1791006	ENSG00000135541	AHI1	Abelson helper integration site 1	0.396	3.628
ILMN_2395055	ENSG00000123472	ATPAF1	ATP synthase mitochondrial F1 complex assembly factor 1	0.395	3.055
ILMN_1774083	ENSG00000170855	TRIAP1	TP53 regulated inhibitor of apoptosis 1	0.394	3.03
ILMN_1775829	ENSG00000112378	PERP	PERP, TP53 apoptosis effector	0.394	3.934
ILMN_3289508	ENSG00000267121			0.393	3.144
ILMN_1664646	ENSG00000241058	NSUN6	NOP2/Sun RNA methyltransferase family member 6	0.391	2.783
ILMN_3235808	ENSG00000272391	POM121C	POM121 transmembrane nucleoporin C	0.391	3.378
ILMN_1720083	ENSG00000103966	EHD4	EH domain containing 4	0.39	4.042
ILMN_1766000	ENSG00000146281	PM20D2	peptidase M20 domain containing 2	0.389	3.304
ILMN_1781419	ENSG00000149196	HIKESHI	Hikeshi, heat shock protein nuclear import factor	0.389	2.816
ILMN_2390609	ENSG00000151150	ANK3	ankyrin 3, node of Ranvier (ankyrin G)	0.387	2.992
ILMN_1749583	ENSG00000196453	ZNF777	zinc finger protein 777	0.386	3.016
ILMN_2231242	ENSG00000189403	HMGB1	high mobility group box 1	0.386	3.29
ILMN_1654289	ENSG00000126767	ELK1	ELK1, ETS transcription factor	0.385	2.808
ILMN_2391141	ENSG00000114062	UBE3A	ubiquitin protein ligase E3A	0.385	3.058
ILMN_1739583	ENSG00000067900	ROCK1	Rho associated coiled-coil containing protein kinase 1	0.384	5.607
ILMN_1751871	ENSG00000118046	STK11	serine/threonine kinase 11	0.384	3.609
ILMN_2057399	ENSG00000176261	ZBTB8OS	zinc finger and BTB domain containing 8 opposite strand	0.384	3.349
ILMN_2395204	ENSG00000137776	SLTM	SAFB like transcription modulator	0.384	3.68
ILMN_3249291	ENSG00000180210	F2	coagulation factor II, thrombin	0.384	2.802
ILMN_1665538	ENSG00000145604	SKP2	S-phase kinase-associated protein 2, E3 ubiquitin protein ligase	0.383	3.996
ILMN_1714756	ENSG00000145817	YIPF5	Yip1 domain family member 5	0.383	4.165
ILMN_1734198	ENSG00000111880	RNGTT	RNA guanylyltransferase and 5'-phosphatase	0.383	2.814
ILMN_1791575	ENSG00000143889	HNRNPLL	heterogeneous nuclear ribonucleoprotein L like	0.383	2.813
ILMN_2042595	ENSG00000078674	PCM1	pericentriolar material 1	0.383	3.202
ILMN_2232166	ENSG00000137500	CCDC90B	coiled-coil domain containing 90B	0.383	4.293
ILMN_1701058	ENSG00000147687	TATDN1	TatD DNase domain containing 1	0.382	5.157
ILMN_1758658	ENSG00000168040	FADD	Fas associated via death domain	0.382	3.248
ILMN_2399431	ENSG00000101911	PRPS2	phosphoribosyl pyrophosphate synthetase 2	0.382	3.52
ILMN_1760954	ENSG00000139726	DENR	density regulated re-initiation and release factor	0.381	5.303
ILMN_1775036	ENSG00000121542	SEC22A	SEC22 homolog A, vesicle trafficking protein	0.381	3.11
ILMN_1676005	ENSG00000114030	KPNA1	karyopherin subunit alpha 1	0.38	4.424
ILMN_1911042	ENSG00000150867	PIP4K2A	phosphatidylinositol-5-phosphate 4-kinase type 2 alpha	0.38	3.23
ILMN_1809141	ENSG00000111653	ING4	inhibitor of growth family member 4	0.379	3.433
ILMN_1668417	ENSG00000115935	WIPF1	WAS/WASL interacting protein family member 1	0.378	3.009
ILMN_1671913	ENSG00000243762	TRMT2A	tRNA methyltransferase 2 homolog A	0.378	2.933
ILMN_1726308	ENSG00000232150	ST13P4	suppression of tumorigenicity 13 (colon carcinoma) (Hsp70 interacting protein) pseudogene 4	0.377	3.945
ILMN_1741942	ENSG00000124222	STX16	syntaxin 16	0.376	3.294
ILMN_2052383	ENSG00000048991	R3HDM1	R3H domain containing 1	0.374	4.953
ILMN_1773968	ENSG00000142864	SERBP1	SERPINE1 mRNA binding protein 1	0.373	3.101
ILMN_1797428	ENSG00000160856	FCRL3	Fc receptor like 3	0.373	2.987
ILMN_1714599	ENSG00000164615	CAMLG	calcium modulating ligand	0.372	4.47
ILMN_3238623	ENSG00000186687	LYRM7	LYR motif containing 7	0.372	3.198
ILMN_1742618	ENSG00000132530	XAF1	XIAP associated factor 1	0.37	3.297
ILMN_1745343	ENSG00000146007	ZMAT2	zinc finger matrin-type 2	0.37	3.388
ILMN_1749244	ENSG00000102897	LYRM1	LYR motif containing 1	0.369	4.149
ILMN_1753207	ENSG00000105325	FZR1	fizzy/cell division cycle 20 related 1	0.369	3.363
ILMN_1769931	ENSG00000116560	SFPQ	splicing factor proline and glutamine rich	0.369	4.66
ILMN_1812236	#N/A			0.367	3.103
ILMN_1723846	ENSG00000123427	METTL21B	methyltransferase like 21B	0.366	2.772
ILMN_1679640	ENSG00000114416	FXR1	FMR1 autosomal homolog 1	0.365	2.873
ILMN_1738383	ENSG00000167658	EEF2	eukaryotic translation elongation factor 2	0.365	3.896
ILMN_1754249	#N/A			0.365	2.854
ILMN_1764500	ENSG00000254999	BRK1	BRICK1, SCAR/WAVE actin nucleating complex subunit	0.365	3.646
ILMN_1785424	ENSG00000099204	ABLIM1	actin binding LIM protein 1	0.365	3.592
ILMN_1804522	ENSG00000108588	CCDC47	coiled-coil domain containing 47	0.365	3.018
ILMN_1720926	ENSG00000095261	PSMD5	proteasome 26S subunit, non-ATPase 5	0.364	5.964
ILMN_1785266	ENSG00000046651	OFD1	OFD1, centriole and centriolar satellite protein	0.364	3.15
ILMN_1696670	ENSG00000238105			0.363	3.589
ILMN_2067607	ENSG00000106460	TMEM106B	transmembrane protein 106B	0.363	5.414
ILMN_3272996	ENSG00000229503			0.362	3.769
ILMN_2151048	ENSG00000118007	STAG1	stromal antigen 1	0.361	4.085
ILMN_1697024	ENSG00000198252	STYX	serine/threonine/tyrosine interacting protein	0.36	2.872
ILMN_2401701	ENSG00000156374	PCGF6	polycomb group ring finger 6	0.36	3.051
ILMN_3224860	ENSG00000116251			0.359	3.755
ILMN_1759084	ENSG00000164941	INTS8	integrator complex subunit 8	0.358	4.792
ILMN_3290199	ENSG00000226221			0.358	5.036
ILMN_1697166	ENSG00000136819	C9orf78	chromosome 9 open reading frame 78	0.357	4.163
ILMN_2316806	ENSG00000111832	RWDD1	RWD domain containing 1	0.357	3.999
ILMN_3249172	ENSG00000225194	LINC00092	long intergenic non-protein coding RNA 92	0.357	2.854
ILMN_2111187	ENSG00000170522	ELOVL6	ELOVL fatty acid elongase 6	0.356	5.026
ILMN_1709817	ENSG00000138459	SLC35A5	solute carrier family 35 member A5	0.355	3.001
ILMN_3251246	ENSG00000100564	PIGH	phosphatidylinositol glycan anchor biosynthesis class H	0.355	3.491
ILMN_1771149	ENSG00000115364	MRPL19	mitochondrial ribosomal protein L19	0.354	2.79
ILMN_2147306	ENSG00000189266	PNRC2	proline rich nuclear receptor coactivator 2	0.354	3.392
ILMN_3256742	ENSG00000242640			0.354	2.967
ILMN_1745798	ENSG00000188342	GTF2F2	general transcription factor IIF subunit 2	0.353	3.059
ILMN_1782459	ENSG00000091039	OSBPL8	oxysterol binding protein like 8	0.353	4.649
ILMN_1801504	ENSG00000159216	RUNX1	runt related transcription factor 1	0.353	3.692
ILMN_1736555	ENSG00000137871	ZNF280D	zinc finger protein 280D	0.352	3.273
ILMN_1807945	ENSG00000140350	ANP32A	acidic nuclear phosphoprotein 32 family member A	0.351	4.539
ILMN_1811392	ENSG00000180448	ARHGAP45	Rho GTPase activating protein 45	0.351	3.204
ILMN_2137536	ENSG00000036549	ZZZ3	zinc finger ZZ-type containing 3	0.346	3.215
ILMN_2124155	ENSG00000058063	ATP11B	ATPase phospholipid transporting 11B (putative)	0.345	3.354
ILMN_2342841	ENSG00000119844	AFTPH	aftiphilin	0.345	3.901
ILMN_1745491	ENSG00000124602	UNC5CL	unc-5 family C-terminal like	0.342	3.771
ILMN_2204726	ENSG00000104517	UBR5	ubiquitin protein ligase E3 component n-recognin 5	0.342	4.023
ILMN_1657837	ENSG00000144161	ZC3H8	zinc finger CCCH-type containing 8	0.341	3.371
ILMN_1696066	ENSG00000278191			0.341	2.967
ILMN_1725387	ENSG00000164484	TMEM200A	transmembrane protein 200A	0.341	3.733
ILMN_1727348	ENSG00000169251	NMD3	NMD3 ribosome export adaptor	0.341	3.767
ILMN_2218648	ENSG00000169241	SLC50A1	solute carrier family 50 member 1	0.341	3.888
ILMN_1682694	ENSG00000160131	VMA21	VMA21 vacuolar H+-ATPase homolog (S. cerevisiae)	0.338	3.455
ILMN_1760667	ENSG00000121851	POLR3GL	RNA polymerase III subunit G like	0.338	4.989
ILMN_3294033	#N/A			0.338	3.426
ILMN_1665730	ENSG00000135776	ABCB10	ATP binding cassette subfamily B member 10	0.337	3.74
ILMN_1738642	ENSG00000162368	CMPK1	cytidine/uridine monophosphate kinase 1	0.336	3.086
ILMN_2294274	ENSG00000116497	S100PBP	S100P binding protein	0.336	2.941
ILMN_1670895	ENSG00000010244	ZNF207	zinc finger protein 207	0.335	2.937
ILMN_2287543	ENSG00000178343	SHISA3	shisa family member 3	0.335	3.804
ILMN_1810176	ENSG00000135341	MAP3K7	mitogen-activated protein kinase kinase kinase 7	0.334	2.96
ILMN_2315979	ENSG00000213626	LBH	limb bud and heart development	0.334	2.91
ILMN_1683888	ENSG00000174780	SRP72	signal recognition particle 72	0.333	3.103
ILMN_1708721	ENSG00000152061	RABGAP1L	RAB GTPase activating protein 1 like	0.333	3.433
ILMN_1744611	ENSG00000164934	DCAF13	DDB1 and CUL4 associated factor 13	0.333	3.221
ILMN_1771238	ENSG00000188419	CHM	CHM, Rab escort protein 1	0.332	3.132
ILMN_3201480	ENSG00000224631			0.332	5.479
ILMN_2178618	ENSG00000131725	WDR44	WD repeat domain 44	0.331	3.414
ILMN_1746784	ENSG00000139737	SLAIN1	SLAIN motif family member 1	0.33	4.948
ILMN_2369018	ENSG00000126860	EVI2A	ecotropic viral integration site 2A	0.33	2.885
ILMN_1672128	ENSG00000128272	ATF4	activating transcription factor 4	0.329	3.163
ILMN_1719205	ENSG00000280548	FBL	fibrillarin	0.329	2.905
ILMN_2129715	ENSG00000136152	COG3	component of oligomeric golgi complex 3	0.329	2.867
ILMN_2175131	#N/A	TMEM14C	transmembrane protein 14C	0.329	3.325
ILMN_1728132	ENSG00000213684	LDHB	lactate dehydrogenase B	0.328	2.812
ILMN_1809566	ENSG00000196812	ZSCAN16	zinc finger and SCAN domain containing 16	0.328	3.383
ILMN_2045419	ENSG00000104765	BNIP3L	BCL2 interacting protein 3 like	0.328	5.166
ILMN_1759772	ENSG00000273831	LRRC56	leucine rich repeat containing 56	0.327	3.264
ILMN_1766859	ENSG00000174579	MSL2	male-specific lethal 2 homolog (Drosophila)	0.326	4.945
ILMN_1799128	ENSG00000014824	SLC30A9	solute carrier family 30 member 9	0.326	4.515
ILMN_2373556	ENSG00000021574	SPAST	spastin	0.326	4.141
ILMN_1700202	ENSG00000166575	TMEM135	transmembrane protein 135	0.324	5.402
ILMN_1811029	ENSG00000198586	TLK1	tousled like kinase 1	0.324	4.487
ILMN_2116556	ENSG00000106355	LSM5	LSM5 homolog, U6 small nuclear RNA and mRNA degradation associated	0.324	3.367
ILMN_1736901	ENSG00000184307	ZDHHC23	zinc finger DHHC-type containing 23	0.323	3.036
ILMN_1765204	ENSG00000100380	ST13	suppression of tumorigenicity 13 (colon carcinoma) (Hsp70 interacting protein)	0.323	3.303
ILMN_2043109	#N/A	TOP1P2	topoisomerase (DNA) I pseudogene 2	0.323	3.918
ILMN_1654586	ENSG00000280477	RASA3	RAS p21 protein activator 3	0.322	3.526
ILMN_2155480	ENSG00000261512	RAB43	RAB43, member RAS oncogene family	0.322	2.834
ILMN_1676905	ENSG00000140993	TIGD7	tigger transposable element derived 7	0.321	2.998
ILMN_2131523	ENSG00000151835	SACS	sacsin molecular chaperone	0.321	4.272
ILMN_1696709	ENSG00000277104	TADA2A	transcriptional adaptor 2A	0.32	3.092
ILMN_1755405	ENSG00000148985	PGAP2	post-GPI attachment to proteins 2	0.32	2.834
ILMN_2292387	ENSG00000136560	TANK	TRAF family member associated NFKB activator	0.317	4.286
ILMN_1803742	#N/A	CAPZA1	capping actin protein of muscle Z-line alpha subunit 1	0.316	3.197
ILMN_1778236	ENSG00000179295	PTPN11	protein tyrosine phosphatase, non-receptor type 11	0.315	3.081
ILMN_1658472	ENSG00000117362	APH1A	aph-1 homolog A, gamma-secretase subunit	0.314	3.26
ILMN_1807873	ENSG00000129515	SNX6	sorting nexin 6	0.314	4.051
ILMN_1772814	ENSG00000087095	NLK	nemo like kinase	0.313	4.715
ILMN_3225591	ENSG00000139239			0.313	4.769
ILMN_3265761	ENSG00000225674			0.313	3.204
ILMN_3307858	ENSG00000109689	STIM2	stromal interaction molecule 2	0.313	2.802
ILMN_2128087	ENSG00000139977	NAA30	N(alpha)-acetyltransferase 30, NatC catalytic subunit	0.312	4.704
ILMN_1713163	ENSG00000153147	SMARCA5	SWI/SNF related, matrix associated, actin dependent regulator of chromatin, subfamily a, member 5	0.311	3.438
ILMN_1756779	ENSG00000141367	CLTC	clathrin heavy chain	0.31	4.507
ILMN_1713752	ENSG00000132824	SERINC3	serine incorporator 3	0.309	3.863
ILMN_1765021	ENSG00000100038	TOP3B	topoisomerase (DNA) III beta	0.309	2.794
ILMN_1739257	ENSG00000229852	EIF3E	eukaryotic translation initiation factor 3 subunit E	0.307	4.675
ILMN_1865013	ENSG00000143641			0.307	5.21
ILMN_2322935	ENSG00000089022	MAPKAPK5	mitogen-activated protein kinase-activated protein kinase 5	0.307	3.33
ILMN_1652907	ENSG00000096401	CDC5L	cell division cycle 5 like	0.305	3.672
ILMN_1743427	ENSG00000000457	SCYL3	SCY1 like pseudokinase 3	0.305	3.227
ILMN_2205350	ENSG00000123545	NDUFAF4	NADH:ubiquinone oxidoreductase complex assembly factor 4	0.301	4.692
ILMN_3251085	ENSG00000162521	RBBP4	RB binding protein 4, chromatin remodeling factor	0.301	3.837
ILMN_1682232	ENSG00000198160	MIER1	MIER1 transcriptional regulator	0.3	3.401
ILMN_2062524	ENSG00000162521	RBBP4	RB binding protein 4, chromatin remodeling factor	0.3	4.102
ILMN_1753755	ENSG00000117411	B4GALT2	beta-1,4-galactosyltransferase 2	0.299	2.861
ILMN_2389844	ENSG00000172845	SP3	Sp3 transcription factor	0.299	4.2
ILMN_1755364	ENSG00000006451	RALA	RALA Ras like proto-oncogene A	0.297	3.26
ILMN_2058347	ENSG00000178425	NT5DC1	5'-nucleotidase domain containing 1	0.297	5.058
ILMN_3265147	ENSG00000176593	LOC100128398	uncharacterized LOC100128398	0.297	4.63
ILMN_1739259	ENSG00000110344	UBE4A	ubiquitination factor E4A	0.296	2.883
ILMN_2156172	ENSG00000159399	HK2	hexokinase 2	0.294	2.921
ILMN_2059505	ENSG00000128989	ARPP19	cAMP regulated phosphoprotein 19	0.293	3.685
ILMN_2167011	ENSG00000093144	ECHDC1	ethylmalonyl-CoA decarboxylase 1	0.293	2.862
ILMN_1766247	ENSG00000181472	ZBTB2	zinc finger and BTB domain containing 2	0.29	4.546
ILMN_1768719	ENSG00000072042	RDH11	retinol dehydrogenase 11 (all-trans/9-cis/11-cis)	0.29	3.409
ILMN_2194009	ENSG00000125257	ABCC4	ATP binding cassette subfamily C member 4	0.29	4.314
ILMN_2376204	ENSG00000223448	LTB	lymphotoxin beta	0.29	2.846
ILMN_1707481	ENSG00000196323	ZBTB44	zinc finger and BTB domain containing 44	0.289	3.342
ILMN_1731354	ENSG00000175193	PARL	presenilin associated rhomboid like	0.287	2.78
ILMN_1806198	ENSG00000101842	VSIG1	V-set and immunoglobulin domain containing 1	0.287	4.921
ILMN_2224103	ENSG00000138801	PAPSS1	3'-phosphoadenosine 5'-phosphosulfate synthase 1	0.286	3.885
ILMN_1658015	ENSG00000139793	MBNL2	muscleblind like splicing regulator 2	0.285	5.086
ILMN_1736068	ENSG00000155508	CNOT8	CCR4-NOT transcription complex subunit 8	0.284	4.398
ILMN_1677997	ENSG00000103495	MAZ	MYC associated zinc finger protein	0.283	3.786
ILMN_1683305	ENSG00000114744	COMMD2	COMM domain containing 2	0.283	2.811
ILMN_2186482	ENSG00000134970	TMED7	transmembrane p24 trafficking protein 7	0.283	3.211
ILMN_1799642	ENSG00000122779	TRIM24	tripartite motif containing 24	0.281	3.034
ILMN_2117223	ENSG00000119314	PTBP3	polypyrimidine tract binding protein 3	0.281	4.187
ILMN_1759973	ENSG00000248531	NDUFA5	NADH:ubiquinone oxidoreductase subunit A5	0.28	3.931
ILMN_2253065	ENSG00000246705			0.279	3.397
ILMN_1708160	#N/A	KPNA2	karyopherin subunit alpha 2	0.278	3.08
ILMN_3291352	ENSG00000219642			0.277	3.818
ILMN_1796749	ENSG00000129250	KIF1C	kinesin family member 1C	0.274	2.795
ILMN_2171640	ENSG00000144357	UBR3	ubiquitin protein ligase E3 component n-recognin 3 (putative)	0.274	2.809
ILMN_1796099	ENSG00000213707			0.273	2.933
ILMN_1664449	ENSG00000120697	ALG5	ALG5, dolichyl-phosphate beta-glucosyltransferase	0.272	2.926
ILMN_1673638	ENSG00000214389	RPS3A	ribosomal protein S3A	0.271	3.861
ILMN_1699503	ENSG00000131508	UBE2D2	ubiquitin conjugating enzyme E2 D2	0.268	3.041
ILMN_1731048	ENSG00000174125	TLR1	toll like receptor 1	0.267	3.646
ILMN_2087989	ENSG00000104231	ZFAND1	zinc finger AN1-type containing 1	0.267	3.097
ILMN_2294751	ENSG00000112249	ASCC3	activating signal cointegrator 1 complex subunit 3	0.267	5.366
ILMN_1685796	ENSG00000009307	CSDE1	cold shock domain containing E1	0.266	4.123
ILMN_1791466	ENSG00000189403	HMGB1	high mobility group box 1	0.266	3.222
ILMN_3251477	ENSG00000165275	TRMT10B	tRNA methyltransferase 10B	0.266	3.241
ILMN_1718206	ENSG00000007202	KIAA0100	KIAA0100	0.265	4.172
ILMN_2387990	ENSG00000160087	UBE2J2	ubiquitin conjugating enzyme E2 J2	0.265	3.094
ILMN_1686235	ENSG00000100522	GNPNAT1	glucosamine-phosphate N-acetyltransferase 1	0.264	3.167
ILMN_1719468	ENSG00000112425	EPM2A	epilepsy, progressive myoclonus type 2A, Lafora disease (laforin)	0.264	4.135
ILMN_1666552	ENSG00000162086	ZNF75A	zinc finger protein 75a	0.261	2.783
ILMN_1836776	ENSG00000133030	MPRIP	myosin phosphatase Rho interacting protein	0.26	3.236
ILMN_2223720	ENSG00000166454	ATMIN	ATM interactor	0.259	2.892
ILMN_3307863	ENSG00000135090	TAOK3	TAO kinase 3	0.257	4.913
ILMN_3283155	ENSG00000234785			0.256	2.809
ILMN_1690307	#N/A	TPRKB	TP53RK binding protein	0.255	3.407
ILMN_1665094	ENSG00000090054	SPTLC1	serine palmitoyltransferase long chain base subunit 1	0.254	2.924
ILMN_2398474	ENSG00000127314	RAP1B	RAP1B, member of RAS oncogene family	0.254	4.106
ILMN_2230579	ENSG00000284461	RABGEF1	RAB guanine nucleotide exchange factor 1	0.253	4.239
ILMN_1742827	ENSG00000131558	EXOC4	exocyst complex component 4	0.249	3.043
ILMN_2231189	ENSG00000283761	MFSD14A	major facilitator superfamily domain containing 14A	0.249	5.792
ILMN_1794150	#N/A			0.248	2.805
ILMN_2408968	ENSG00000151116	UEVLD	UEV and lactate/malate dehyrogenase domains	0.248	4.002
ILMN_2117885	ENSG00000187866	FAM122A	family with sequence similarity 122A	0.246	4.545
ILMN_1662681	ENSG00000110497	AMBRA1	autophagy and beclin 1 regulator 1	0.242	3.066
ILMN_2147993	ENSG00000261611	ZNF23	zinc finger protein 23	0.242	2.982
ILMN_3237703	ENSG00000276116	FUT8-AS1	FUT8 antisense RNA 1	0.242	3.209
ILMN_3297392	ENSG00000078140	UBE2K	ubiquitin conjugating enzyme E2 K	0.241	3.775
ILMN_1787591	ENSG00000136936	XPA	XPA, DNA damage recognition and repair factor	0.24	3.063
ILMN_1742324	ENSG00000094975	SUCO	SUN domain containing ossification factor	0.239	3.948
ILMN_2113016	ENSG00000141034	GID4	GID complex subunit 4 homolog	0.239	5.751
ILMN_1671583	ENSG00000133606	MKRN1	makorin ring finger protein 1	0.238	3.201
ILMN_2050921	ENSG00000168273			0.238	3.113
ILMN_1709142	ENSG00000185129	PURA	purine rich element binding protein A	0.235	3.587
ILMN_2377862	ENSG00000175582	RAB6A	RAB6A, member RAS oncogene family	0.234	2.951
ILMN_1826447	ENSG00000175390			0.233	5.186
ILMN_2169983	ENSG00000283024	ATAD1	ATPase family, AAA domain containing 1	0.232	3.486
ILMN_2372403	ENSG00000112294	ALDH5A1	aldehyde dehydrogenase 5 family member A1	0.232	3.549
ILMN_3305025	ENSG00000224094			0.232	3.627
ILMN_3238813	ENSG00000258817			0.231	3.866
ILMN_1768913	ENSG00000211460	TSN	translin	0.23	3.495
ILMN_1669215	ENSG00000135250	SRPK2	SRSF protein kinase 2	0.228	4.351
ILMN_2162234	ENSG00000137601	NEK1	NIMA related kinase 1	0.228	3.158
ILMN_2103014	ENSG00000163001	CFAP36	cilia and flagella associated protein 36	0.227	5.599
ILMN_2063114	ENSG00000166012	TAF1D	TATA-box binding protein associated factor, RNA polymerase I subunit D	0.225	3.758
ILMN_2179063	ENSG00000085788	DDHD2	DDHD domain containing 2	0.225	3.72
ILMN_1712748	ENSG00000100744	GSKIP	GSK3B interacting protein	0.224	3.573
ILMN_1756767	ENSG00000158417	EIF5B	eukaryotic translation initiation factor 5B	0.224	3.746
ILMN_1663646	ENSG00000172869	DMXL1	Dmx like 1	0.223	4.672
ILMN_1855976	#N/A			0.223	2.79
ILMN_1652716	ENSG00000104626	ERI1	exoribonuclease 1	0.222	4.039
ILMN_1691395	ENSG00000066422	ZBTB11	zinc finger and BTB domain containing 11	0.22	2.796
ILMN_3277137	ENSG00000213309			0.22	3.322
ILMN_2180606	ENSG00000121579	NAA50	N(alpha)-acetyltransferase 50, NatE catalytic subunit	0.219	3.445
ILMN_3298129	#N/A			0.218	3.085
ILMN_1679483	ENSG00000104613	INTS10	integrator complex subunit 10	0.217	2.963
ILMN_2119421	ENSG00000255063			0.214	3.683
ILMN_2337241	ENSG00000134419	RPS15A	ribosomal protein S15a	0.213	3.76
ILMN_3237907	ENSG00000070785	EIF2B3	eukaryotic translation initiation factor 2B subunit gamma	0.213	2.919
ILMN_1654195	ENSG00000135968	GCC2	GRIP and coiled-coil domain containing 2	0.212	2.999
ILMN_3268993	#N/A			0.212	2.946
ILMN_3283369	ENSG00000242242			0.211	2.905
ILMN_1758474	ENSG00000180228	PRKRA	protein activator of interferon induced protein kinase EIF2AK2	0.21	3.291
ILMN_1815083	ENSG00000185049	NELFA	negative elongation factor complex member A	0.208	2.984
ILMN_1738554	ENSG00000233859			0.207	2.893
ILMN_1818446	#N/A			0.206	3.012
ILMN_1657722	ENSG00000214389	RPS3A	ribosomal protein S3A	0.205	3.11
ILMN_1749243	ENSG00000175334	BANF1	barrier to autointegration factor 1	0.205	3.963
ILMN_2054145	ENSG00000285226	PAK1IP1	PAK1 interacting protein 1	0.205	2.878
ILMN_1727738	#N/A	RAB33B	RAB33B, member RAS oncogene family	0.204	3.438
ILMN_1698770	ENSG00000152620	NADK2	NAD kinase 2, mitochondrial	0.203	3.564
ILMN_2045975	ENSG00000128699	ORMDL1	ORMDL sphingolipid biosynthesis regulator 1	0.198	2.841
ILMN_1676254	ENSG00000100330	MTMR3	myotubularin related protein 3	0.197	3.332
ILMN_1726288	ENSG00000106460	TMEM106B	transmembrane protein 106B	0.196	3.302
ILMN_2367681	ENSG00000104450	SPAG1	sperm associated antigen 1	0.195	4.027
ILMN_3306270	ENSG00000213942			0.188	3.112
ILMN_1771949	ENSG00000141384	TAF4B	TATA-box binding protein associated factor 4b	0.186	3.218
ILMN_3246544	ENSG00000243775			0.186	3.731
ILMN_1664718	ENSG00000001630	CYP51A1	cytochrome P450 family 51 subfamily A member 1	0.182	3.54
ILMN_1765557	ENSG00000162745	OLFML2B	olfactomedin like 2B	0.182	3.003
ILMN_1786377	ENSG00000164190	NIPBL	NIPBL, cohesin loading factor	0.182	3.407
ILMN_1813796	ENSG00000163449	TMEM169	transmembrane protein 169	0.182	2.993
ILMN_2388585	ENSG00000047932	GOPC	golgi associated PDZ and coiled-coil motif containing	0.181	2.857
ILMN_1759983	ENSG00000117505	DR1	down-regulator of transcription 1	0.18	2.944
ILMN_1766115	ENSG00000175895	PLEKHF2	pleckstrin homology and FYVE domain containing 2	0.178	3.49
ILMN_2312386	ENSG00000172239	PAIP1	poly(A) binding protein interacting protein 1	0.178	3.336
ILMN_3255965	#N/A			0.176	2.945
ILMN_3284530	ENSG00000229104	YY1P2	YY1 transcription factor pseudogene 2	0.176	3.711
ILMN_2366490	#N/A	ZNF706	zinc finger protein 706	0.173	2.819
ILMN_3275499	ENSG00000258608			0.173	2.901
ILMN_2226314	ENSG00000138231	DBR1	debranching RNA lariats 1	0.172	3.011
ILMN_2349831	ENSG00000100697	DICER1	dicer 1, ribonuclease III	0.17	2.841
ILMN_2152095	ENSG00000113360	DROSHA	drosha ribonuclease III	0.167	2.995
ILMN_1775423	ENSG00000119965	C10orf88	chromosome 10 open reading frame 88	0.166	4.069
ILMN_2401933	ENSG00000070961	ATP2B1	ATPase plasma membrane Ca2+ transporting 1	0.166	3.237
ILMN_1653666	ENSG00000122550	KLHL7	kelch like family member 7	0.163	3.698
ILMN_1708345	ENSG00000067334	DNTTIP2	deoxynucleotidyltransferase terminal interacting protein 2	0.159	3.285
ILMN_1775269	ENSG00000255302	EID1	EP300 interacting inhibitor of differentiation 1	0.159	3.433
ILMN_2062370	ENSG00000198000	NOL8	nucleolar protein 8	0.158	2.774
ILMN_3176532	#N/A			0.155	3.039
ILMN_2293992	ENSG00000157869	RAB28	RAB28, member RAS oncogene family	0.152	2.922
ILMN_1792207	ENSG00000108788	MLX	MLX, MAX dimerization protein	0.15	3.375
ILMN_3239168	ENSG00000160172	FAM86C2P	family with sequence similarity 86, member A pseudogene	0.15	3.002
ILMN_2413264	ENSG00000180008	SOCS4	suppressor of cytokine signaling 4	0.149	4.712
ILMN_1715814	ENSG00000074695	LMAN1	lectin, mannose binding 1	0.148	3.09
ILMN_1700427	#N/A			0.147	3.361
ILMN_1710682	ENSG00000111540	SUOX	sulfite oxidase	0.142	2.804
ILMN_2383807	ENSG00000282830	CALB2	calbindin 2	0.142	3.761
ILMN_2230592	ENSG00000114686	MRPL3	mitochondrial ribosomal protein L3	0.139	3.737
ILMN_3246433	ENSG00000286171	RNY5	RNA, Ro-associated Y5	0.139	3.417
ILMN_1683212	ENSG00000164933	SLC25A32	solute carrier family 25 member 32	0.138	4.84
ILMN_1711139	ENSG00000155975	VPS37A	VPS37A, ESCRT-I subunit	0.138	2.864
ILMN_2394102	ENSG00000090372	STRN4	striatin 4	0.138	3.385
ILMN_3243863	#N/A			0.136	3.069
ILMN_1666007	ENSG00000182400	TRAPPC6B	trafficking protein particle complex 6B	0.135	2.873
ILMN_1672264	#N/A	NXPE2	neurexophilin and PC-esterase domain family member 2	0.131	3.26
ILMN_2353202	ENSG00000112655	PTK7	protein tyrosine kinase 7 (inactive)	0.128	2.976
ILMN_3309389	ENSG00000207814	MIR147A	microRNA 147a	0.125	2.946
ILMN_1682326	ENSG00000183036	PCP4	Purkinje cell protein 4	0.124	2.835
ILMN_1865663	#N/A	KIAA1024L	KIAA1024 like	0.124	3.715
ILMN_2204430	ENSG00000081800	SLC13A1	solute carrier family 13 member 1	0.123	3.15
ILMN_3235027	ENSG00000166012	TAF1D	TATA-box binding protein associated factor, RNA polymerase I subunit D	0.122	3.069
ILMN_1908679	#N/A			0.121	3.166
ILMN_2147345	ENSG00000119636	BBOF1	basal body orientation factor 1	0.117	3.583
ILMN_1673843	ENSG00000170369	CST2	cystatin SA	0.116	2.777
ILMN_1740837	ENSG00000188452	CERKL	ceramide kinase like	0.113	2.807
ILMN_2050761	ENSG00000151247	EIF4E	eukaryotic translation initiation factor 4E	0.111	2.796
ILMN_1759475	ENSG00000236398	TAS2R39	taste 2 receptor member 39	0.108	3.217
ILMN_1793317	ENSG00000276219	ZNF208	zinc finger protein 208	0.108	2.806
ILMN_1803994	#N/A	RNF5	ring finger protein 5	0.107	3.277
ILMN_1688661	ENSG00000155307	LOC388813	uncharacterized protein ENSP00000383407-like	0.106	2.981
ILMN_1782693	ENSG00000246774			0.102	2.892
ILMN_2077733	ENSG00000111300	NAA25	N(alpha)-acetyltransferase 25, NatB auxiliary subunit	0.101	2.943
ILMN_3245250	ENSG00000236417			0.1	2.888
ILMN_1736400	#N/A			0.099	3.004
ILMN_3188196	ENSG00000261373			0.099	3.056
ILMN_1744094	ENSG00000277106	SPPL2C	signal peptide peptidase like 2C	0.098	3.37
ILMN_1784175	ENSG00000212916	MAP10	microtubule associated protein 10	0.097	3.096
ILMN_3294085	ENSG00000280579			0.097	2.82
ILMN_3239440	ENSG00000215274	GAGE10	G antigen 10	0.091	3.009
ILMN_1663607	ENSG00000131462	TUBG1	tubulin gamma 1	0.088	2.792
ILMN_1672445	ENSG00000268181			0.088	2.9
ILMN_1781098	ENSG00000148719	DNAJB12	DnaJ heat shock protein family (Hsp40) member B12	-0.09	3.06
ILMN_3181379	#N/A			-0.092	2.804
ILMN_3297754	ENSG00000285249			-0.092	2.784
ILMN_3301155	#N/A	LINC01348	long intergenic non-protein coding RNA 1348	-0.093	2.814
ILMN_1776838	ENSG00000270231			-0.096	2.849
ILMN_1715390	ENSG00000164393	ADGRF2	adhesion G protein-coupled receptor F2	-0.102	2.924
ILMN_3248379	ENSG00000263006	ROCK1P1	Rho associated coiled-coil containing protein kinase 1 pseudogene 1	-0.102	3.271
ILMN_1805535	ENSG00000105053	VRK3	vaccinia related kinase 3	-0.103	2.912
ILMN_3244856	#N/A			-0.103	3.145
ILMN_1763524	ENSG00000107816	LZTS2	leucine zipper tumor suppressor 2	-0.107	3.365
ILMN_1659852	ENSG00000171813	PWWP2B	PWWP domain containing 2B	-0.109	2.942
ILMN_1652602	ENSG00000275873	LMNTD2	lamin tail domain containing 2	-0.111	3.307
ILMN_1725300	ENSG00000055609	KMT2C	lysine methyltransferase 2C	-0.111	3.397
ILMN_3259920	#N/A			-0.111	3.119
ILMN_3242982	#N/A			-0.112	3.101
ILMN_1653927	ENSG00000100316	SNORD83A	small nucleolar RNA, C/D box 83A	-0.119	3.077
ILMN_1684450	ENSG00000160185	UBASH3A	ubiquitin associated and SH3 domain containing A	-0.12	4.323
ILMN_1678080	ENSG00000286264	FKBP2	FK506 binding protein 2	-0.122	3.055
ILMN_1793915	ENSG00000119950	MXI1	MAX interactor 1, dimerization protein	-0.125	3.044
ILMN_1668351	ENSG00000106290	TAF6	TATA-box binding protein associated factor 6	-0.127	4.042
ILMN_1723058	ENSG00000130779	CLIP1	CAP-Gly domain containing linker protein 1	-0.127	2.791
ILMN_1709135	#N/A			-0.128	2.988
ILMN_1729439	ENSG00000186115	CYP4F2	cytochrome P450 family 4 subfamily F member 2	-0.129	4.953
ILMN_2378404	ENSG00000182329			-0.129	3.735
ILMN_1781104	ENSG00000076984	MAP2K7	mitogen-activated protein kinase kinase 7	-0.134	3.08
ILMN_3248985	ENSG00000100445	SDR39U1	short chain dehydrogenase/reductase family 39U member 1	-0.136	2.806
ILMN_1652024	ENSG00000151292	CSNK1G3	casein kinase 1 gamma 3	-0.138	3.697
ILMN_1654613	ENSG00000126351	THRA	thyroid hormone receptor, alpha	-0.138	3.397
ILMN_2240221	ENSG00000137501	SYTL2	synaptotagmin like 2	-0.138	2.935
ILMN_1766663	#N/A			-0.139	4.032
ILMN_1687782	ENSG00000276618	RAD17	RAD17 checkpoint clamp loader component	-0.14	3.419
ILMN_1775975	ENSG00000146143			-0.141	2.95
ILMN_2188119	ENSG00000214087	ARL16	ADP ribosylation factor like GTPase 16	-0.141	2.783
ILMN_1730660	ENSG00000131981	LGALS3	lectin, galactoside binding soluble 3	-0.143	2.979
ILMN_1785732	ENSG00000123610	TNFAIP6	TNF alpha induced protein 6	-0.143	3.262
ILMN_1706200	ENSG00000099917	MED15	mediator complex subunit 15	-0.144	3.02
ILMN_1712269	ENSG00000196458	ZNF605	zinc finger protein 605	-0.144	3.213
ILMN_1726990	ENSG00000224313	DXO	decapping exoribonuclease	-0.145	3.193
ILMN_1756104	ENSG00000174720	LARP7	La ribonucleoprotein domain family member 7	-0.145	3.078
ILMN_1767111	ENSG00000160746	ANO10	anoctamin 10	-0.147	4.116
ILMN_1767448	ENSG00000183722	LHFP	lipoma HMGIC fusion partner	-0.147	3.289
ILMN_1789018	ENSG00000129351	ILF3	interleukin enhancer binding factor 3	-0.149	2.805
ILMN_2414366	ENSG00000172977	KAT5	lysine acetyltransferase 5	-0.15	3.832
ILMN_2265222	ENSG00000167770	OTUB1	OTU deubiquitinase, ubiquitin aldehyde binding 1	-0.153	3.128
ILMN_1661492	ENSG00000197070	ARRDC1	arrestin domain containing 1	-0.155	2.873
ILMN_3248403	ENSG00000143252			-0.156	3.068
ILMN_1658261	ENSG00000137802	MAPKBP1	mitogen-activated protein kinase binding protein 1	-0.16	3.779
ILMN_1672811	ENSG00000131591	C1orf159	chromosome 1 open reading frame 159	-0.16	3.028
ILMN_2350266	ENSG00000177051	FBXO46	F-box protein 46	-0.163	2.903
ILMN_1703132	ENSG00000083099	LYRM2	LYR motif containing 2	-0.164	3.065
ILMN_1773849	ENSG00000260272			-0.165	3.076
ILMN_1800311	ENSG00000025156	HSF2	heat shock transcription factor 2	-0.165	3.013
ILMN_1678928	ENSG00000176463	SLCO3A1	solute carrier organic anion transporter family member 3A1	-0.166	3.208
ILMN_1725485	ENSG00000091844	RGS17	regulator of G-protein signaling 17	-0.167	3.985
ILMN_1742779	ENSG00000120334	CENPL	centromere protein L	-0.169	2.78
ILMN_1766560	ENSG00000254996	ANKHD1-EIF4EBP3	ANKHD1-EIF4EBP3 readthrough	-0.169	3.512
ILMN_1742782	ENSG00000223932	GPANK1	G-patch domain and ankyrin repeats 1	-0.171	3.262
ILMN_2211122	ENSG00000256060	TRAPPC2B	trafficking protein particle complex 2B	-0.171	3.163
ILMN_1789990	ENSG00000124198	ARFGEF2	ADP ribosylation factor guanine nucleotide exchange factor 2	-0.173	3.047
ILMN_1797482	ENSG00000105607	GCDH	glutaryl-CoA dehydrogenase	-0.175	5.183
ILMN_1656136	ENSG00000124214	STAU1	staufen double-stranded RNA binding protein 1	-0.176	3.944
ILMN_1761442	ENSG00000127580	WDR24	WD repeat domain 24	-0.177	3.109
ILMN_1714216	ENSG00000103197	TSC2	tuberous sclerosis 2	-0.178	3.169
ILMN_1719403	ENSG00000173171	MTX1	metaxin 1	-0.18	2.83
ILMN_2293692	ENSG00000005339	CREBBP	CREB binding protein	-0.18	2.801
ILMN_3205604	ENSG00000214439			-0.18	3.255
ILMN_1732776	ENSG00000110713	NUP98	nucleoporin 98	-0.181	3.11
ILMN_1733107	ENSG00000288146	NOC4L	nucleolar complex associated 4 homolog	-0.182	4.155
ILMN_1797929	ENSG00000183214	MICA	MHC class I polypeptide-related sequence A	-0.182	3.23
ILMN_3224340	ENSG00000270528			-0.182	3.416
ILMN_2228873	ENSG00000010270	STARD3NL	STARD3 N-terminal like	-0.184	3.009
ILMN_2414533	ENSG00000204072	ARMCX6	armadillo repeat containing, X-linked 6	-0.187	2.818
ILMN_3238203	#N/A			-0.187	3.509
ILMN_1786766	ENSG00000168807	SNTB2	syntrophin beta 2	-0.19	4.047
ILMN_3239735	ENSG00000227232	WASH7P	WAS protein family homolog 7 pseudogene	-0.192	2.85
ILMN_1759789	ENSG00000172977	KAT5	lysine acetyltransferase 5	-0.193	4.291
ILMN_3247597	ENSG00000227080			-0.193	3.982
ILMN_1706386	#N/A	SLC39A4	solute carrier family 39 member 4	-0.195	3.333
ILMN_1745119	ENSG00000168303	MPLKIP	M-phase specific PLK1 interacting protein	-0.198	2.952
ILMN_1807152	ENSG00000136935	GOLGA1	golgin A1	-0.199	2.832
ILMN_2361807	ENSG00000135506	OS9	OS9, endoplasmic reticulum lectin	-0.199	3.102
ILMN_1791770	ENSG00000139613	SMARCC2	SWI/SNF related, matrix associated, actin dependent regulator of chromatin subfamily c member 2	-0.2	3.887
ILMN_3302350	#N/A			-0.2	3.231
ILMN_1707175	ENSG00000165671	NSD1	nuclear receptor binding SET domain protein 1	-0.203	2.943
ILMN_1790917	ENSG00000010295			-0.203	2.863
ILMN_1792176	ENSG00000171148	TADA3	transcriptional adaptor 3	-0.205	3.018
ILMN_1736981	ENSG00000141867	BRD4	bromodomain containing 4	-0.206	3.943
ILMN_1761262	ENSG00000178802	MPI	mannose phosphate isomerase	-0.206	3.48
ILMN_2349006	ENSG00000143258	USP21	ubiquitin specific peptidase 21	-0.207	2.99
ILMN_1787366	ENSG00000198026	ZNF335	zinc finger protein 335	-0.208	2.954
ILMN_2234412	#N/A	TLE3	transducin like enhancer of split 3	-0.209	3.396
ILMN_1799819	ENSG00000166986	MARS	methionyl-tRNA synthetase	-0.211	3.091
ILMN_2327974	ENSG00000106789	CORO2A	coronin 2A	-0.211	2.815
ILMN_1744665	ENSG00000100393	EP300	E1A binding protein p300	-0.213	3.069
ILMN_1798083	ENSG00000085872	CHERP	calcium homeostasis endoplasmic reticulum protein	-0.213	3.128
ILMN_2210386	ENSG00000186889	TMEM17	transmembrane protein 17	-0.213	2.884
ILMN_3245310	ENSG00000105248	CCDC94	coiled-coil domain containing 94	-0.216	3.094
ILMN_1800096	ENSG00000128309	MPST	mercaptopyruvate sulfurtransferase	-0.219	2.947
ILMN_2354649	ENSG00000188529	SRSF10	serine and arginine rich splicing factor 10	-0.219	2.804
ILMN_1713322	ENSG00000146574	CCZ1B	CCZ1 homolog B, vacuolar protein trafficking and biogenesis associated	-0.22	3.161
ILMN_1718449	ENSG00000106133	NSUN5P2	NOP2/Sun RNA methyltransferase family member 5 pseudogene 2	-0.22	3.544
ILMN_1693991	ENSG00000160087			-0.221	3.195
ILMN_1780315	ENSG00000169972	PUSL1	pseudouridylate synthase-like 1	-0.221	3.367
ILMN_1752967	ENSG00000285589	DHPS	deoxyhypusine synthase	-0.222	3.927
ILMN_3238001	ENSG00000279072			-0.222	2.842
ILMN_1661172	ENSG00000261536			-0.223	2.786
ILMN_1687140	ENSG00000084090	STARD7	StAR related lipid transfer domain containing 7	-0.223	3.436
ILMN_1764596	ENSG00000128309	MPST	mercaptopyruvate sulfurtransferase	-0.223	2.868
ILMN_1657884	ENSG00000243678	NME2	NME/NM23 nucleoside diphosphate kinase 2	-0.224	3.67
ILMN_1786015	ENSG00000102974	CTCF	CCCTC-binding factor	-0.224	3.619
ILMN_1783843	ENSG00000116691	MIIP	migration and invasion inhibitory protein	-0.225	2.801
ILMN_2225698	ENSG00000130414	NDUFA10	NADH:ubiquinone oxidoreductase subunit A10	-0.226	3.833
ILMN_1757439	ENSG00000248643	RBM4	RNA binding motif protein 4	-0.227	3.614
ILMN_1770682	ENSG00000129566	TEP1	telomerase associated protein 1	-0.227	3.838
ILMN_1772991	ENSG00000033100	CHPF2	chondroitin polymerizing factor 2	-0.227	3.123
ILMN_1769092	ENSG00000142694	EVA1B	eva-1 homolog B	-0.228	4.375
ILMN_1653163	ENSG00000176371	ZSCAN2	zinc finger and SCAN domain containing 2	-0.229	3.174
ILMN_1716026	ENSG00000198960	ARMCX6	armadillo repeat containing, X-linked 6	-0.229	2.792
ILMN_1719303	ENSG00000185624	P4HB	prolyl 4-hydroxylase subunit beta	-0.23	3.168
ILMN_2120340	ENSG00000183207	RUVBL2	RuvB like AAA ATPase 2	-0.23	2.926
ILMN_2102702	ENSG00000197948	FCHSD1	FCH and double SH3 domains 1	-0.231	2.983
ILMN_1736575	ENSG00000130726	TRIM28	tripartite motif containing 28	-0.232	3.456
ILMN_3241670	ENSG00000221883	ARIH2OS	ariadne homolog 2 opposite strand	-0.233	4.427
ILMN_1807540	ENSG00000107745	MICU1	mitochondrial calcium uptake 1	-0.237	4.1
ILMN_1795561	ENSG00000183049	CAMK1D	calcium/calmodulin dependent protein kinase ID	-0.239	2.945
ILMN_2309228	ENSG00000169727	GPS1	G protein pathway suppressor 1	-0.24	3.056
ILMN_1702279	ENSG00000101350	KIF3B	kinesin family member 3B	-0.242	3.07
ILMN_1793854	ENSG00000164880			-0.242	2.861
ILMN_1711189	ENSG00000171824	EXOSC10	exosome component 10	-0.245	3.885
ILMN_1715555	ENSG00000105516	DBP	D-box binding PAR bZIP transcription factor	-0.247	3.253
ILMN_2412761	ENSG00000197063	MAFG	MAF bZIP transcription factor G	-0.247	4.533
ILMN_1760593	ENSG00000008405	CRY1	cryptochrome circadian clock 1	-0.248	4.519
ILMN_1770719	ENSG00000132361	CLUH	clustered mitochondria homolog	-0.248	3.167
ILMN_1665736	ENSG00000235001			-0.249	3.794
ILMN_2357260	ENSG00000160917	CPSF4	cleavage and polyadenylation specific factor 4	-0.249	4.595
ILMN_1708482	ENSG00000177042	TMEM80	transmembrane protein 80	-0.251	3.609
ILMN_1720059	ENSG00000147421	HMBOX1	homeobox containing 1	-0.251	3.426
ILMN_3243428	ENSG00000221643	SNORA77	small nucleolar RNA, H/ACA box 77	-0.251	3.89
ILMN_2168933	ENSG00000168884	TNIP2	TNFAIP3 interacting protein 2	-0.252	2.847
ILMN_2406501	ENSG00000112096	SOD2	superoxide dismutase 2, mitochondrial	-0.253	3.115
ILMN_2352216	ENSG00000285442	FBXL6	F-box and leucine rich repeat protein 6	-0.255	2.849
ILMN_2395711	ENSG00000141480	ARRB2	arrestin beta 2	-0.255	3.465
ILMN_1695711	ENSG00000145569	FAM105A	family with sequence similarity 105 member A	-0.256	3.875
ILMN_1713985	ENSG00000179632	MAF1	MAF1 homolog, negative regulator of RNA polymerase III	-0.258	4.479
ILMN_1738237	ENSG00000118960	HS1BP3	HCLS1 binding protein 3	-0.258	2.873
ILMN_1794780	ENSG00000179526	SHARPIN	SHANK associated RH domain interactor	-0.258	3.501
ILMN_2175265	ENSG00000178307	TMEM11	transmembrane protein 11	-0.258	3.786
ILMN_1660907	ENSG00000132334	PTPRE	protein tyrosine phosphatase, receptor type E	-0.259	4.7
ILMN_1657864	ENSG00000168591	TMUB2	transmembrane and ubiquitin like domain containing 2	-0.26	4.147
ILMN_2225577	ENSG00000152359	POC5	POC5 centriolar protein	-0.26	3.013
ILMN_2190842	#N/A	KIR3DL2	killer cell immunoglobulin like receptor, three Ig domains and long cytoplasmic tail 2	-0.261	5.093
ILMN_1723494	ENSG00000283100	SIRT2	sirtuin 2	-0.263	4.003
ILMN_1763409	ENSG00000171492	LRRC8D	leucine rich repeat containing 8 family member D	-0.263	3.917
ILMN_1786718	ENSG00000167792	NDUFV1	NADH:ubiquinone oxidoreductase core subunit V1	-0.263	2.991
ILMN_3221790	ENSG00000176970			-0.264	4.009
ILMN_1700419	ENSG00000168701	TMEM208	transmembrane protein 208	-0.265	2.784
ILMN_1669015	ENSG00000108039	XPNPEP1	X-prolyl aminopeptidase 1	-0.266	3.417
ILMN_1733799	ENSG00000288213	MCRIP1	MAPK regulated corepressor interacting protein 1	-0.266	3.632
ILMN_1810488	ENSG00000066136	NFYC	nuclear transcription factor Y subunit gamma	-0.266	2.807
ILMN_1811188	ENSG00000107949	BCCIP	BRCA2 and CDKN1A interacting protein	-0.266	3.968
ILMN_2087303	ENSG00000158156	XKR8	XK related 8	-0.27	3.76
ILMN_1688818	ENSG00000204152			-0.271	3.283
ILMN_1692163	ENSG00000147383	NSDHL	NAD(P) dependent steroid dehydrogenase-like	-0.271	3.484
ILMN_1762316	ENSG00000283712	CPSF3L	cleavage and polyadenylation specific factor 3-like	-0.271	3.709
ILMN_1861896	#N/A			-0.271	2.79
ILMN_1657898	ENSG00000100003	MTFP1	mitochondrial fission process 1	-0.273	2.996
ILMN_1747162	ENSG00000178878	DDX47	DEAD-box helicase 47	-0.273	4.339
ILMN_1698427	ENSG00000168591	TMUB2	transmembrane and ubiquitin like domain containing 2	-0.274	3.678
ILMN_1790471	#N/A	CIDECP	cell death-inducing DFFA-like effector c pseudogene	-0.274	3.587
ILMN_1851376	#N/A			-0.274	3.31
ILMN_1875342	ENSG00000113441			-0.274	4.113
ILMN_2175601	ENSG00000213585	VDAC1	voltage dependent anion channel 1	-0.276	3.815
ILMN_1762990	ENSG00000081791	KIAA0141	KIAA0141	-0.277	3.483
ILMN_1790249	ENSG00000288722	F8A1	coagulation factor VIII-associated 1	-0.278	3.338
ILMN_2182750	ENSG00000079785	DDX1	DEAD/H-box helicase 1	-0.278	2.843
ILMN_1808712	ENSG00000103549	RNF40	ring finger protein 40	-0.279	3.483
ILMN_2348050	ENSG00000197345	MRPL21	mitochondrial ribosomal protein L21	-0.279	4.329
ILMN_2359453	ENSG00000125991	ERGIC3	ERGIC and golgi 3	-0.279	3.023
ILMN_1669607	ENSG00000156873	PHKG2	phosphorylase kinase catalytic subunit gamma 2	-0.28	3.752
ILMN_1676780	ENSG00000089012	SIRPG	signal regulatory protein gamma	-0.28	3.388
ILMN_1723177	ENSG00000089053	ANAPC5	anaphase promoting complex subunit 5	-0.28	2.841
ILMN_1742808	ENSG00000168066	SF1	splicing factor 1	-0.282	3.044
ILMN_2052790	ENSG00000147140	NONO	non-POU domain containing, octamer-binding	-0.283	3.03
ILMN_2240003	ENSG00000143322	ABL2	ABL proto-oncogene 2, non-receptor tyrosine kinase	-0.283	2.986
ILMN_1729973	ENSG00000105939	ZC3HAV1	zinc finger CCCH-type containing, antiviral 1	-0.285	2.986
ILMN_1776777	ENSG00000160710	ADAR	adenosine deaminase, RNA specific	-0.285	3.472
ILMN_1787718	ENSG00000130304	SLC27A1	solute carrier family 27 member 1	-0.285	3.215
ILMN_1693352	ENSG00000242485	MRPL20	mitochondrial ribosomal protein L20	-0.286	4.251
ILMN_1811624	ENSG00000115970	THADA	THADA, armadillo repeat containing	-0.286	3.071
ILMN_2133638	ENSG00000288307	CTDNEP1	CTD nuclear envelope phosphatase 1	-0.287	3.884
ILMN_2342121	ENSG00000185627	PSMD13	proteasome 26S subunit, non-ATPase 13	-0.287	5.272
ILMN_2396571	ENSG00000125734	GPR108	G protein-coupled receptor 108	-0.288	3.798
ILMN_3248247	#N/A			-0.289	3.439
ILMN_1695110	ENSG00000105552	BCAT2	branched chain amino acid transaminase 2	-0.29	3.016
ILMN_1721636	ENSG00000166925	TSC22D4	TSC22 domain family member 4	-0.29	4.813
ILMN_1722900	ENSG00000277957	EIF4A1	eukaryotic translation initiation factor 4A1	-0.29	3.443
ILMN_1785037	ENSG00000163479	SSR2	signal sequence receptor subunit 2	-0.29	2.803
ILMN_2399328	ENSG00000188986	NELFB	negative elongation factor complex member B	-0.29	2.964
ILMN_1706539	ENSG00000120733	KDM3B	lysine demethylase 3B	-0.292	2.783
ILMN_1658928	ENSG00000172354	GNB2	G protein subunit beta 2	-0.294	2.985
ILMN_1678054	ENSG00000132109	TRIM21	tripartite motif containing 21	-0.294	4.172
ILMN_1783675	ENSG00000177981	ASB8	ankyrin repeat and SOCS box containing 8	-0.294	4.38
ILMN_2131828	ENSG00000273775	KIR3DL1	killer cell immunoglobulin like receptor, three Ig domains and long cytoplasmic tail 1	-0.294	2.865
ILMN_2344079	ENSG00000197114	ZGPAT	zinc finger CCCH-type and G-patch domain containing	-0.294	3.469
ILMN_1733703	ENSG00000100416	TRMU	tRNA 5-methylaminomethyl-2-thiouridylate methyltransferase	-0.296	3.045
ILMN_2148679	#N/A	SDHAP3	succinate dehydrogenase complex flavoprotein subunit A pseudogene 3	-0.296	3.089
ILMN_2203891	ENSG00000101665	SMAD7	SMAD family member 7	-0.297	3.278
ILMN_1681670	ENSG00000151729	SLC25A4	solute carrier family 25 member 4	-0.298	4.207
ILMN_1727444	ENSG00000281348	PAGR1	PAXIP1 associated glutamate rich protein 1	-0.298	3.536
ILMN_2409706	ENSG00000140153	WDR20	WD repeat domain 20	-0.298	3.188
ILMN_1812580	ENSG00000161179	YDJC	YdjC homolog (bacterial)	-0.299	3.467
ILMN_1655046	ENSG00000102898	NUTF2	nuclear transport factor 2	-0.3	3.281
ILMN_1754199	ENSG00000106635	BCL7B	BCL tumor suppressor 7B	-0.3	3.181
ILMN_1744212	ENSG00000281614	INPP5D	inositol polyphosphate-5-phosphatase D	-0.301	3.108
ILMN_1715702	ENSG00000270987			-0.302	4.111
ILMN_1711414	ENSG00000113048	MRPS27	mitochondrial ribosomal protein S27	-0.303	2.853
ILMN_1720053	ENSG00000156639	ZFAND3	zinc finger AN1-type containing 3	-0.303	5.284
ILMN_1689007	ENSG00000064607	SUGP2	SURP and G-patch domain containing 2	-0.305	4.194
ILMN_1752582	ENSG00000111540	RAB5B	RAB5B, member RAS oncogene family	-0.307	3.118
ILMN_2336130	ENSG00000260280			-0.307	3.076
ILMN_1796106	ENSG00000284501	MGAT4B	mannosyl (alpha-1,3-)-glycoprotein beta-1,4-N-acetylglucosaminyltransferase, isozyme B	-0.308	4.193
ILMN_2389582	ENSG00000282832	HNRNPL	heterogeneous nuclear ribonucleoprotein L	-0.309	2.831
ILMN_1708041	ENSG00000166289	PLEKHF1	pleckstrin homology and FYVE domain containing 1	-0.31	2.894
ILMN_2105966	ENSG00000176087	SLC35A4	solute carrier family 35 member A4	-0.311	3.627
ILMN_1786176	ENSG00000104894	CD37	CD37 molecule	-0.312	2.823
ILMN_3204838	ENSG00000256756			-0.312	3.498
ILMN_1727617	ENSG00000088930	XRN2	5'-3' exoribonuclease 2	-0.313	3.062
ILMN_2069632	ENSG00000170627	GTSF1	gametocyte specific factor 1	-0.314	3.019
ILMN_2399174	ENSG00000182606	TRAK1	trafficking kinesin protein 1	-0.315	3.716
ILMN_3244216	ENSG00000252906	SCARNA3	small Cajal body-specific RNA 3	-0.315	3.813
ILMN_1651378	ENSG00000115307	AUP1	ancient ubiquitous protein 1	-0.316	4
ILMN_1756445	ENSG00000160783	PMF1	polyamine-modulated factor 1	-0.317	3.713
ILMN_1688413	ENSG00000100603	SNW1	SNW domain containing 1	-0.319	3.046
ILMN_1778111	ENSG00000272645			-0.32	2.922
ILMN_1707791	ENSG00000102125	TAZ	tafazzin	-0.321	3.446
ILMN_1812067	ENSG00000157916	RER1	retention in endoplasmic reticulum sorting receptor 1	-0.321	3.727
ILMN_3281684	ENSG00000282364			-0.321	2.993
ILMN_2391912	ENSG00000129657	SEC14L1	SEC14 like lipid binding 1	-0.322	3.795
ILMN_1652407	ENSG00000101040	ZMYND8	zinc finger MYND-type containing 8	-0.323	2.802
ILMN_1703226	ENSG00000198841	KTI12	KTI12 chromatin associated homolog	-0.323	2.89
ILMN_1678032	ENSG00000131408	NR1H2	nuclear receptor subfamily 1 group H member 2	-0.324	4.26
ILMN_1724406	ENSG00000169592	INO80E	INO80 complex subunit E	-0.325	3.904
ILMN_1770425	ENSG00000103502	CDIPT	CDP-diacylglycerol--inositol 3-phosphatidyltransferase	-0.325	3.532
ILMN_2370772	ENSG00000114867	EIF4G1	eukaryotic translation initiation factor 4 gamma 1	-0.326	4.045
ILMN_2387090	ENSG00000163320	CGGBP1	CGG triplet repeat binding protein 1	-0.328	2.923
ILMN_1708204	ENSG00000181789	COPG1	coatomer protein complex subunit gamma 1	-0.329	3.958
ILMN_1779663	ENSG00000188917	TRMT2B	tRNA methyltransferase 2 homolog B	-0.33	4.368
ILMN_1673111	ENSG00000274672	TSEN34	tRNA splicing endonuclease subunit 34	-0.331	2.86
ILMN_1726901	ENSG00000126214	KLC1	kinesin light chain 1	-0.331	2.927
ILMN_1655418	ENSG00000126247	CAPNS1	calpain small subunit 1	-0.332	2.842
ILMN_1809347	ENSG00000140319			-0.332	3.156
ILMN_1682288	ENSG00000273799			-0.333	3.849
ILMN_1746257	ENSG00000071626	DAZAP1	DAZ associated protein 1	-0.333	3.269
ILMN_1763036	ENSG00000011021	CLCN6	chloride voltage-gated channel 6	-0.333	3.153
ILMN_2115949	ENSG00000160908	ZNF394	zinc finger protein 394	-0.334	4.049
ILMN_1675482	ENSG00000235062			-0.335	3.806
ILMN_1703430	ENSG00000105248	CCDC94	coiled-coil domain containing 94	-0.335	3.317
ILMN_3225534	ENSG00000196204	RNF216P1	ring finger protein 216 pseudogene 1	-0.335	4.473
ILMN_3240187	ENSG00000125037	EMC3	ER membrane protein complex subunit 3	-0.335	3.408
ILMN_3280735	ENSG00000224401			-0.335	4.628
ILMN_3307827	ENSG00000110011	DNAJC4	DnaJ heat shock protein family (Hsp40) member C4	-0.335	3.136
ILMN_1703053	ENSG00000186660	ZFP91	ZFP91 zinc finger protein	-0.336	3.529
ILMN_1669281	ENSG00000261832	CLN3	CLN3, battenin	-0.337	3.407
ILMN_1806937	ENSG00000105393	BABAM1	BRISC and BRCA1 A complex member 1	-0.337	2.955
ILMN_2126957	ENSG00000274779	NOMO1	NODAL modulator 1	-0.338	3.134
ILMN_1682404	ENSG00000170364	SETMAR	SET domain and mariner transposase fusion gene	-0.339	3.406
ILMN_1705907	ENSG00000124789	NUP153	nucleoporin 153	-0.339	3.695
ILMN_1786396	ENSG00000074755	ZZEF1	zinc finger ZZ-type and EF-hand domain containing 1	-0.339	2.996
ILMN_1791827	#N/A			-0.339	4.241
ILMN_1711166	ENSG00000116213	WRAP73	WD repeat containing, antisense to TP73	-0.34	3.127
ILMN_1718044	ENSG00000006744	ELAC2	elaC ribonuclease Z 2	-0.34	2.903
ILMN_1721411	ENSG00000178685			-0.34	4.565
ILMN_2290618	ENSG00000093183	SEC22C	SEC22 homolog C, vesicle trafficking protein	-0.34	2.912
ILMN_1701854	ENSG00000174021	GNG5	G protein subunit gamma 5	-0.342	3.402
ILMN_2109994	ENSG00000268975	RAB4B	RAB4B, member RAS oncogene family	-0.342	6.102
ILMN_1658411	ENSG00000111642	CHD4	chromodomain helicase DNA binding protein 4	-0.343	2.869
ILMN_1664371	ENSG00000196312	MFSD14B	major facilitator superfamily domain containing 14B	-0.344	3.52
ILMN_1738677	ENSG00000274442	PRPF8	pre-mRNA processing factor 8	-0.344	2.786
ILMN_1690064	ENSG00000158482	SNX29P2	sorting nexin 29 pseudogene 2	-0.345	3.261
ILMN_1653613	ENSG00000165282	PIGO	phosphatidylinositol glycan anchor biosynthesis class O	-0.346	4.906
ILMN_2219134	ENSG00000115268	RPS15	ribosomal protein S15	-0.348	2.8
ILMN_1753716	ENSG00000111361	EIF2B1	eukaryotic translation initiation factor 2B subunit alpha	-0.349	3.023
ILMN_2306189	ENSG00000179222	MAGED1	MAGE family member D1	-0.349	3.583
ILMN_1710844	ENSG00000178685			-0.35	4.11
ILMN_1726169	ENSG00000107223	EDF1	endothelial differentiation related factor 1	-0.351	3.152
ILMN_2339705	ENSG00000159479	MED8	mediator complex subunit 8	-0.351	4.363
ILMN_2388272	ENSG00000008838	MED24	mediator complex subunit 24	-0.351	3.254
ILMN_1776464	ENSG00000102699	PARP4	poly(ADP-ribose) polymerase family member 4	-0.352	3.473
ILMN_1785635	ENSG00000169925	BRD3	bromodomain containing 3	-0.352	3.137
ILMN_1704404	ENSG00000185627	PSMD13	proteasome 26S subunit, non-ATPase 13	-0.353	4.094
ILMN_1674399	ENSG00000166478	ZNF143	zinc finger protein 143	-0.354	4.942
ILMN_1710937	ENSG00000163565	IFI16	interferon gamma inducible protein 16	-0.354	2.942
ILMN_1678052	ENSG00000228300	C19orf24	chromosome 19 open reading frame 24	-0.355	4.314
ILMN_1696021	ENSG00000025800	KPNA6	karyopherin subunit alpha 6	-0.355	3.7
ILMN_1802799	ENSG00000174574	AKIRIN1	akirin 1	-0.355	3.076
ILMN_1807737	ENSG00000197976	AKAP17A	A-kinase anchoring protein 17A	-0.355	3.054
ILMN_2383419	ENSG00000162419	GMEB1	glucocorticoid modulatory element binding protein 1	-0.355	3.736
ILMN_1674874	ENSG00000109736	MFSD10	major facilitator superfamily domain containing 10	-0.356	2.904
ILMN_3243705	ENSG00000275498	PDXDC1	pyridoxal dependent decarboxylase domain containing 1	-0.357	3.005
ILMN_1726743	ENSG00000112996	MRPS30	mitochondrial ribosomal protein S30	-0.358	2.792
ILMN_1762766	ENSG00000132670	PTPRA	protein tyrosine phosphatase, receptor type A	-0.358	3.648
ILMN_1787628	ENSG00000101361	NOP56	NOP56 ribonucleoprotein	-0.358	5.237
ILMN_1692575	ENSG00000061936	SFSWAP	splicing factor SWAP homolog	-0.359	3.387
ILMN_3239055	ENSG00000168701	TMEM208	transmembrane protein 208	-0.359	4.392
ILMN_1730523	ENSG00000172366	MCRIP2	MAPK regulated corepressor interacting protein 2	-0.36	3.59
ILMN_1738718	ENSG00000114395	CYB561D2	cytochrome b561 family member D2	-0.36	3.871
ILMN_1750401	ENSG00000178927	C17orf62	chromosome 17 open reading frame 62	-0.36	3.746
ILMN_3285959	ENSG00000243759			-0.36	3.495
ILMN_1768962	ENSG00000011243	AKAP8L	A-kinase anchoring protein 8 like	-0.362	2.829
ILMN_1770498	ENSG00000278019			-0.362	3.932
ILMN_1807514	ENSG00000160908	ZNF394	zinc finger protein 394	-0.362	3.028
ILMN_1815656	ENSG00000132824	SERINC3	serine incorporator 3	-0.362	3.128
ILMN_2329834	ENSG00000244462	RBM12	RNA binding motif protein 12	-0.362	3.014
ILMN_1776260	ENSG00000270339	PPIAL4A	peptidylprolyl isomerase A like 4A	-0.363	3.226
ILMN_2326737	ENSG00000084072			-0.363	3.135
ILMN_1690049	ENSG00000129460	NGDN	neuroguidin	-0.365	3.659
ILMN_1654893	ENSG00000140497	SCAMP2	secretory carrier membrane protein 2	-0.366	3.806
ILMN_1786273	ENSG00000197982	C1orf122	chromosome 1 open reading frame 122	-0.366	3.069
ILMN_1674609	ENSG00000175416	CLTB	clathrin light chain B	-0.367	2.914
ILMN_1708537	ENSG00000168214	RBPJ	recombination signal binding protein for immunoglobulin kappa J region	-0.367	3.471
ILMN_1777584	ENSG00000065427	KARS	lysyl-tRNA synthetase	-0.367	3.048
ILMN_1786893	ENSG00000003756	RBM5	RNA binding motif protein 5	-0.367	2.791
ILMN_1753712	ENSG00000104915	STX10	syntaxin 10	-0.368	3.074
ILMN_1703229	ENSG00000196312	MFSD14B	major facilitator superfamily domain containing 14B	-0.369	4.821
ILMN_1728163	ENSG00000144579	CTDSP1	CTD small phosphatase 1	-0.369	4.265
ILMN_1735792	ENSG00000129667	RHBDF2	rhomboid 5 homolog 2	-0.371	2.926
ILMN_1774844	ENSG00000162889	MAPKAPK2	mitogen-activated protein kinase-activated protein kinase 2	-0.371	5.228
ILMN_1765258	ENSG00000206493	HLA-E	major histocompatibility complex, class I, E	-0.372	3.483
ILMN_2138435	ENSG00000113048	MRPS27	mitochondrial ribosomal protein S27	-0.372	3.897
ILMN_1764945	ENSG00000065000	AP3D1	adaptor related protein complex 3 delta 1 subunit	-0.373	3.979
ILMN_2331544	ENSG00000197971	MBP	myelin basic protein	-0.373	3.809
ILMN_1709937	ENSG00000104783	KCNN4	potassium calcium-activated channel subfamily N member 4	-0.374	3.421
ILMN_1815158	ENSG00000288325	GPS2	G protein pathway suppressor 2	-0.374	3.647
ILMN_3282506	ENSG00000270987			-0.374	4.83
ILMN_2400372	ENSG00000197165	SULT1A2	sulfotransferase family 1A member 2	-0.376	3.614
ILMN_1712455	ENSG00000248643	RBM4	RNA binding motif protein 4	-0.377	3.554
ILMN_2348403	ENSG00000105053	VRK3	vaccinia related kinase 3	-0.378	3.332
ILMN_3242883	#N/A			-0.378	2.871
ILMN_1755749	ENSG00000102144	PGK1	phosphoglycerate kinase 1	-0.379	3.631
ILMN_2277676	ENSG00000012061	ERCC1	ERCC excision repair 1, endonuclease non-catalytic subunit	-0.379	3.977
ILMN_2129927	ENSG00000182197	EXT1	exostosin glycosyltransferase 1	-0.38	2.953
ILMN_2139100	ENSG00000164054	SHISA5	shisa family member 5	-0.38	4.427
ILMN_1813489	ENSG00000132155	RAF1	Raf-1 proto-oncogene, serine/threonine kinase	-0.381	3.945
ILMN_1722309	ENSG00000167136	ENDOG	endonuclease G	-0.382	3.864
ILMN_2063925	ENSG00000132792	CTNNBL1	catenin beta like 1	-0.382	3.943
ILMN_1735679	ENSG00000140829	DHX38	DEAH-box helicase 38	-0.383	3.781
ILMN_1805693	ENSG00000089639	GMIP	GEM interacting protein	-0.383	5.196
ILMN_1802458	ENSG00000177674	AGTRAP	angiotensin II receptor associated protein	-0.384	3.227
ILMN_3238803	ENSG00000105122	RASAL3	RAS protein activator like 3	-0.384	3.12
ILMN_1698419	ENSG00000196498	NCOR2	nuclear receptor corepressor 2	-0.386	2.923
ILMN_1737344	ENSG00000183258	DDX41	DEAD-box helicase 41	-0.386	3.708
ILMN_1659095	ENSG00000213862			-0.387	3.057
ILMN_1752299	ENSG00000154917	RAB6B	RAB6B, member RAS oncogene family	-0.387	4.344
ILMN_1746706	ENSG00000231686			-0.389	3.399
ILMN_1770824	#N/A	ARHGAP4	Rho GTPase activating protein 4	-0.389	2.947
ILMN_1770412	ENSG00000168710	AHCYL1	adenosylhomocysteinase like 1	-0.391	3.149
ILMN_2389013	ENSG00000130706	ADRM1	adhesion regulating molecule 1	-0.391	5.307
ILMN_2309446	ENSG00000122257	RBBP6	RB binding protein 6, ubiquitin ligase	-0.393	3.211
ILMN_1775074	ENSG00000130640	TUBGCP2	tubulin gamma complex associated protein 2	-0.394	4.925
ILMN_2358733	ENSG00000102125	TAZ	tafazzin	-0.394	3.884
ILMN_1669433	ENSG00000214655	ZSWIM8	zinc finger SWIM-type containing 8	-0.395	3.279
ILMN_1691574	ENSG00000262370			-0.395	3.728
ILMN_1703263	ENSG00000079263	SP140	SP140 nuclear body protein	-0.395	3.318
ILMN_1710427	ENSG00000139722	VPS37B	VPS37B, ESCRT-I subunit	-0.395	4.207
ILMN_2318733	ENSG00000113734	BNIP1	BCL2 interacting protein 1	-0.396	3.115
ILMN_1693726	ENSG00000099992	TBC1D10A	TBC1 domain family member 10A	-0.397	2.967
ILMN_2175075	ENSG00000116350	SRSF4	serine and arginine rich splicing factor 4	-0.398	3.158
ILMN_1727761	ENSG00000162419	GMEB1	glucocorticoid modulatory element binding protein 1	-0.399	4.818
ILMN_1654735	ENSG00000176463	SLCO3A1	solute carrier organic anion transporter family member 3A1	-0.4	3.652
ILMN_1742521	ENSG00000177885	GRB2	growth factor receptor bound protein 2	-0.4	2.869
ILMN_2191568	ENSG00000114388	NPRL2	NPR2-like, GATOR1 complex subunit	-0.4	3.794
ILMN_1808299	ENSG00000144711	IQSEC1	IQ motif and Sec7 domain 1	-0.401	2.932
ILMN_2332990	ENSG00000256861	DIABLO	diablo IAP-binding mitochondrial protein	-0.401	6.202
ILMN_1775522	ENSG00000179222	MAGED1	MAGE family member D1	-0.402	3.292
ILMN_2160005	ENSG00000137497	NUMA1	nuclear mitotic apparatus protein 1	-0.403	3.202
ILMN_2204754	ENSG00000125827	TMX4	thioredoxin related transmembrane protein 4	-0.403	3.874
ILMN_1683660	ENSG00000147677	EIF3H	eukaryotic translation initiation factor 3 subunit H	-0.404	3.037
ILMN_1721225	ENSG00000131043	AAR2	AAR2 splicing factor homolog	-0.404	3.367
ILMN_1731851	ENSG00000155463	OXA1L	OXA1L, mitochondrial inner membrane protein	-0.404	3.412
ILMN_1699703	ENSG00000095139	ARCN1	archain 1	-0.405	2.852
ILMN_1739847	ENSG00000100353	EIF3D	eukaryotic translation initiation factor 3 subunit D	-0.405	2.926
ILMN_1789775	ENSG00000133316			-0.405	3.197
ILMN_1699253	ENSG00000172974			-0.406	3.082
ILMN_1769191	ENSG00000087460	GNAS	GNAS complex locus	-0.406	4.3
ILMN_1745962	ENSG00000100225	FBXO7	F-box protein 7	-0.407	3.28
ILMN_1803772	ENSG00000175482	POLD4	DNA polymerase delta 4, accessory subunit	-0.407	3.27
ILMN_3278906	ENSG00000214016			-0.407	2.983
ILMN_1679268	ENSG00000197329	PELI1	pellino E3 ubiquitin protein ligase 1	-0.409	3.475
ILMN_1815733	ENSG00000100664	EIF5	eukaryotic translation initiation factor 5	-0.409	3.748
ILMN_2156982	ENSG00000136718	IMP4	IMP4 homolog, U3 small nucleolar ribonucleoprotein	-0.41	4.681
ILMN_2278729	ENSG00000106263	EIF3B	eukaryotic translation initiation factor 3 subunit B	-0.41	3.487
ILMN_1689342	ENSG00000103274	NUBP1	nucleotide binding protein 1	-0.411	4.479
ILMN_1802380	ENSG00000142599	RERE	arginine-glutamic acid dipeptide repeats	-0.411	2.833
ILMN_1724959	ENSG00000138674			-0.412	4.566
ILMN_1768743	ENSG00000145216	FIP1L1	factor interacting with PAPOLA and CPSF1	-0.412	3.174
ILMN_1769702	ENSG00000197858	GPAA1	glycosylphosphatidylinositol anchor attachment 1	-0.412	5.094
ILMN_1784218	ENSG00000174243	DDX23	DEAD-box helicase 23	-0.413	5.176
ILMN_1653599	ENSG00000099624	ATP5D	ATP synthase, H+ transporting, mitochondrial F1 complex, delta subunit	-0.414	3.118
ILMN_1719097	ENSG00000141452	C18orf8	chromosome 18 open reading frame 8	-0.414	3.381
ILMN_3225358	ENSG00000229107			-0.414	3.722
ILMN_2286870	ENSG00000141551	CSNK1D	casein kinase 1 delta	-0.415	3.94
ILMN_2398939	ENSG00000197971	MBP	myelin basic protein	-0.415	3.637
ILMN_1690546	ENSG00000120910	PPP3CC	protein phosphatase 3 catalytic subunit gamma	-0.416	3.145
ILMN_1821887	#N/A			-0.417	4.921
ILMN_2356786	ENSG00000087274	ADD1	adducin 1	-0.418	3.175
ILMN_1738759	ENSG00000273555	PIGT	phosphatidylinositol glycan anchor biosynthesis class T	-0.419	3.499
ILMN_1674034	ENSG00000113648	H2AFY	H2A histone family member Y	-0.42	3.34
ILMN_1711450	ENSG00000101158			-0.42	3.26
ILMN_2393254	ENSG00000126247	CAPNS1	calpain small subunit 1	-0.42	3.148
ILMN_1779515	ENSG00000139631	CSAD	cysteine sulfinic acid decarboxylase	-0.421	2.895
ILMN_1812557	ENSG00000108465	CDK5RAP3	CDK5 regulatory subunit associated protein 3	-0.422	2.825
ILMN_1655195	#N/A			-0.428	4.22
ILMN_1701749	ENSG00000169021	UQCRFS1	ubiquinol-cytochrome c reductase, Rieske iron-sulfur polypeptide 1	-0.429	3.203
ILMN_2415162	ENSG00000180096	44440	septin 1	-0.429	4.087
ILMN_1745421	ENSG00000100319	ZMAT5	zinc finger matrin-type 5	-0.43	3.073
ILMN_1808821	ENSG00000110442	COMMD9	COMM domain containing 9	-0.43	2.934
ILMN_2405305	ENSG00000133794	ARNTL	aryl hydrocarbon receptor nuclear translocator like	-0.43	3.336
ILMN_1742450	ENSG00000206281	TAPBP	TAP binding protein (tapasin)	-0.431	4.056
ILMN_1717594	ENSG00000254470	AP5B1	adaptor related protein complex 5 beta 1 subunit	-0.432	3.738
ILMN_1660341	ENSG00000163956	LRPAP1	LDL receptor related protein associated protein 1	-0.433	4.388
ILMN_1657968	ENSG00000126934	MAP2K2	mitogen-activated protein kinase kinase 2	-0.435	3.454
ILMN_2088410	ENSG00000128789	PSMG2	proteasome assembly chaperone 2	-0.435	3.682
ILMN_1671809	ENSG00000112679	DUSP22	dual specificity phosphatase 22	-0.436	3.472
ILMN_1682929	ENSG00000137501			-0.436	3.721
ILMN_2320964	ENSG00000160710	ADAR	adenosine deaminase, RNA specific	-0.436	4.157
ILMN_1691449	ENSG00000235115			-0.437	2.886
ILMN_1789510	ENSG00000168439	STIP1	stress induced phosphoprotein 1	-0.437	3.559
ILMN_1654861	ENSG00000100412	ACO2	aconitase 2	-0.438	3.661
ILMN_1713369	ENSG00000202503	RPL13A	ribosomal protein L13a	-0.438	3.064
ILMN_1789839	ENSG00000077235	GTF3C1	general transcription factor IIIC subunit 1	-0.438	6.331
ILMN_1686562	ENSG00000197892	KIF13B	kinesin family member 13B	-0.439	2.899
ILMN_1680091	ENSG00000172336	POP7	POP7 homolog, ribonuclease P/MRP subunit	-0.44	4.103
ILMN_1719756	ENSG00000115085	ZAP70	zeta chain of T cell receptor associated protein kinase 70	-0.44	3.255
ILMN_2415536	ENSG00000213445	SIPA1	signal-induced proliferation-associated 1	-0.441	4.924
ILMN_1678934	ENSG00000137054	POLR1E	RNA polymerase I subunit E	-0.444	3.678
ILMN_2324998	ENSG00000129460	NGDN	neuroguidin	-0.444	2.873
ILMN_2327346	ENSG00000130511	SSBP4	single stranded DNA binding protein 4	-0.445	3.787
ILMN_3306742	ENSG00000147955	SIGMAR1	sigma non-opioid intracellular receptor 1	-0.445	3.819
ILMN_1761181	ENSG00000162408	NOL9	nucleolar protein 9	-0.447	3.619
ILMN_2212714	ENSG00000121775	TMEM39B	transmembrane protein 39B	-0.447	4.512
ILMN_3290380	ENSG00000237417			-0.447	3.22
ILMN_1722223	#N/A			-0.451	4.364
ILMN_1785528	ENSG00000288207	WASH3P	WAS protein family homolog 3 pseudogene	-0.451	2.828
ILMN_1717855	ENSG00000113068	PFDN1	prefoldin subunit 1	-0.452	2.875
ILMN_2392635	ENSG00000236149	ABCF1	ATP binding cassette subfamily F member 1	-0.452	3.532
ILMN_1661554	ENSG00000131504	DIAPH1	diaphanous related formin 1	-0.456	3.909
ILMN_1717674	ENSG00000124299	PEPD	peptidase D	-0.456	3.957
ILMN_1804476	ENSG00000144591	GMPPA	GDP-mannose pyrophosphorylase A	-0.456	4.665
ILMN_1811615	ENSG00000122218	COPA	coatomer protein complex subunit alpha	-0.456	3.275
ILMN_2108709	ENSG00000231686	ANKRD11	ankyrin repeat domain 11	-0.456	4.072
ILMN_2103388	ENSG00000168826	ZBTB49	zinc finger and BTB domain containing 49	-0.457	3.403
ILMN_2309848	ENSG00000089327	FXYD5	FXYD domain containing ion transport regulator 5	-0.457	3.192
ILMN_1691291	ENSG00000109103	PIGS	phosphatidylinositol glycan anchor biosynthesis class S	-0.458	3.799
ILMN_1796206	ENSG00000230572			-0.458	3.873
ILMN_1796464	ENSG00000047056	WDR37	WD repeat domain 37	-0.46	3.845
ILMN_1675131	ENSG00000104872	PIH1D1	PIH1 domain containing 1	-0.461	3.726
ILMN_1804479	ENSG00000112110	MRPL18	mitochondrial ribosomal protein L18	-0.462	4.166
ILMN_2335704	ENSG00000275990	NCF4	neutrophil cytosolic factor 4	-0.463	2.776
ILMN_2375651	ENSG00000163156	SCNM1	sodium channel modifier 1	-0.463	3.331
ILMN_1679450	ENSG00000283305			-0.464	3.282
ILMN_1747598	ENSG00000236560	PPP1R11	protein phosphatase 1 regulatory inhibitor subunit 11	-0.465	4.168
ILMN_1701696	ENSG00000235183			-0.466	5.081
ILMN_1765725	ENSG00000126524	SBDSP1	Shwachman-Bodian-Diamond syndrome pseudogene 1	-0.467	3.343
ILMN_2143822	ENSG00000163848	ZNF148	zinc finger protein 148	-0.467	3.888
ILMN_1660357	ENSG00000231721			-0.468	2.874
ILMN_2408039	ENSG00000273594	EEF1D	eukaryotic translation elongation factor 1 delta	-0.468	3.774
ILMN_3201445	ENSG00000214988			-0.468	2.805
ILMN_1699226	ENSG00000127481	UBR4	ubiquitin protein ligase E3 component n-recognin 4	-0.469	3.542
ILMN_1715636	ENSG00000106263	EIF3B	eukaryotic translation initiation factor 3 subunit B	-0.469	4.451
ILMN_1747303	ENSG00000123136	DDX39A	DEAD-box helicase 39A	-0.47	3.041
ILMN_1748651	ENSG00000275903	PSMB3	proteasome subunit beta 3	-0.47	2.807
ILMN_1761175	ENSG00000175634	RPS6KB2	ribosomal protein S6 kinase B2	-0.472	5.364
ILMN_1801077	ENSG00000147872	PLIN2	perilipin 2	-0.472	3.652
ILMN_1669635	ENSG00000125450	NUP85	nucleoporin 85	-0.475	3.784
ILMN_1733696	ENSG00000177971	IMP3	IMP3, U3 small nucleolar ribonucleoprotein	-0.475	5.311
ILMN_1790162	#N/A			-0.475	3.001
ILMN_2376289	ENSG00000136279	DBNL	drebrin like	-0.475	3.604
ILMN_1720857	ENSG00000281703	GUSBP2	glucuronidase, beta pseudogene 2	-0.476	3.464
ILMN_1703955	ENSG00000156804	FBXO32	F-box protein 32	-0.477	2.986
ILMN_1791375	ENSG00000174353			-0.478	3.384
ILMN_2239772	ENSG00000129968			-0.478	4.852
ILMN_2152581	ENSG00000112079	STK38	serine/threonine kinase 38	-0.48	3.076
ILMN_1792092	ENSG00000033030	ZCCHC8	zinc finger CCHC-type containing 8	-0.481	5.965
ILMN_1779399	ENSG00000077312	SNRPA	small nuclear ribonucleoprotein polypeptide A	-0.482	4.219
ILMN_2090105	ENSG00000158710	TAGLN2	transgelin 2	-0.483	3.066
ILMN_3204734	ENSG00000242294			-0.483	3.77
ILMN_2234758	ENSG00000140319	SRP14	signal recognition particle 14	-0.484	5.071
ILMN_1674486	ENSG00000183354	KIAA2026	KIAA2026	-0.485	5.312
ILMN_1685551	ENSG00000111642	CHD4	chromodomain helicase DNA binding protein 4	-0.485	4.119
ILMN_1777721	ENSG00000101367	MAPRE1	microtubule associated protein RP/EB family member 1	-0.486	3.616
ILMN_1683609	ENSG00000130985	UBA1	ubiquitin like modifier activating enzyme 1	-0.487	2.889
ILMN_1679809	ENSG00000084207	GSTP1	glutathione S-transferase pi 1	-0.488	3.178
ILMN_2106227	ENSG00000183354	KIAA2026	KIAA2026	-0.488	3.759
ILMN_1688322	ENSG00000159346	ADIPOR1	adiponectin receptor 1	-0.489	3.08
ILMN_2382829	ENSG00000167815			-0.489	3.642
ILMN_1711853	ENSG00000008838	MED24	mediator complex subunit 24	-0.49	3.501
ILMN_2408851	ENSG00000186517	ARHGAP30	Rho GTPase activating protein 30	-0.49	2.876
ILMN_1715698	ENSG00000219200	RNASEK	ribonuclease K	-0.492	3.382
ILMN_1677237	ENSG00000186940			-0.493	3.127
ILMN_1684446	ENSG00000091640	SPAG7	sperm associated antigen 7	-0.493	3.136
ILMN_1661886	ENSG00000100823	APEX1	apurinic/apyrimidinic endodeoxyribonuclease 1	-0.494	3.172
ILMN_1760338	ENSG00000224971			-0.494	4.25
ILMN_1659895	ENSG00000147065	MSN	moesin	-0.496	3.276
ILMN_1731783	ENSG00000163399	ATP1A1	ATPase Na+/K+ transporting subunit alpha 1	-0.496	2.823
ILMN_2322842	ENSG00000134283	PPHLN1	periphilin 1	-0.497	3.763
ILMN_1673363	ENSG00000123146	ADGRE5	adhesion G protein-coupled receptor E5	-0.498	3.005
ILMN_1805863	ENSG00000276021	WDR81	WD repeat domain 81	-0.498	3.976
ILMN_2166506	ENSG00000196419	XRCC6	X-ray repair cross complementing 6	-0.498	3.675
ILMN_1682938	ENSG00000134287	ARF3	ADP ribosylation factor 3	-0.499	4.098
ILMN_1694711	ENSG00000124688	MAD2L1BP	MAD2L1 binding protein	-0.5	3.213
ILMN_2038772	ENSG00000274646	RPS9	ribosomal protein S9	-0.5	2.899
ILMN_3276990	ENSG00000244722			-0.501	3.221
ILMN_1725071	ENSG00000160799	CCDC12	coiled-coil domain containing 12	-0.502	4.337
ILMN_2112417	ENSG00000171314	PGAM1	phosphoglycerate mutase 1	-0.502	2.922
ILMN_2092756	ENSG00000110108	TMEM109	transmembrane protein 109	-0.503	3.583
ILMN_3197767	ENSG00000225695			-0.503	4.059
ILMN_1689389	ENSG00000169976	SF3B5	splicing factor 3b subunit 5	-0.506	2.831
ILMN_1663512	ENSG00000135940	COX5B	cytochrome c oxidase subunit 5B	-0.507	3.057
ILMN_1686555	ENSG00000010810	FYN	FYN proto-oncogene, Src family tyrosine kinase	-0.507	6.56
ILMN_1777342	ENSG00000124126	PREX1	phosphatidylinositol-3,4,5-trisphosphate dependent Rac exchange factor 1	-0.507	3.711
ILMN_1760628	ENSG00000196642	RABL6	RAB, member RAS oncogene family-like 6	-0.508	4.087
ILMN_2082762	ENSG00000167526	SNORD68	small nucleolar RNA, C/D box 68	-0.508	3.19
ILMN_1800461	ENSG00000230700	CSNK2B	casein kinase 2 beta	-0.509	3.067
ILMN_1658053	ENSG00000125971	DYNLRB1	dynein light chain roadblock-type 1	-0.51	2.906
ILMN_1666192	ENSG00000166847	DCTN5	dynactin subunit 5	-0.51	4.376
ILMN_1705464	ENSG00000182154	MRPL41	mitochondrial ribosomal protein L41	-0.51	2.905
ILMN_2379931	ENSG00000165282	PIGO	phosphatidylinositol glycan anchor biosynthesis class O	-0.51	4.646
ILMN_3226082	ENSG00000226544			-0.51	4.266
ILMN_1783681	ENSG00000130312	MRPL34	mitochondrial ribosomal protein L34	-0.511	3.673
ILMN_1671054	ENSG00000229215	HLA-A	major histocompatibility complex, class I, A	-0.513	2.966
ILMN_2133534	ENSG00000253203			-0.514	5.152
ILMN_1661945	ENSG00000119705	SLIRP	SRA stem-loop interacting RNA binding protein	-0.516	2.854
ILMN_1776021	ENSG00000106682	EIF4H	eukaryotic translation initiation factor 4H	-0.516	3.41
ILMN_1692295	ENSG00000136286	MYO1G	myosin IG	-0.517	3.386
ILMN_2198893	ENSG00000230626	LOC407835	mitogen-activated protein kinase kinase 2 pseudogene	-0.517	5.906
ILMN_2411963	ENSG00000131051	RBM39	RNA binding motif protein 39	-0.517	4.401
ILMN_3244457	ENSG00000173442	EHBP1L1	EH domain binding protein 1 like 1	-0.518	3.134
ILMN_1696065	ENSG00000078808	SDF4	stromal cell derived factor 4	-0.519	6.631
ILMN_2324672	ENSG00000105698	USF2	upstream transcription factor 2, c-fos interacting	-0.519	4.339
ILMN_2307978	ENSG00000229107			-0.521	7.297
ILMN_1762725	ENSG00000279738	EIF3L	eukaryotic translation initiation factor 3 subunit L	-0.523	3.195
ILMN_2189936	ENSG00000165502	RPL36AL	ribosomal protein L36a like	-0.523	3.547
ILMN_2413808	ENSG00000143119	CD53	CD53 molecule	-0.524	2.976
ILMN_2413572	ENSG00000072518	MARK2	microtubule affinity regulating kinase 2	-0.525	4.093
ILMN_3206343	ENSG00000178458			-0.525	2.98
ILMN_1659189	ENSG00000165233	CARD19	caspase recruitment domain family member 19	-0.526	3.542
ILMN_1709814	ENSG00000274684	NMRAL1	NmrA like redox sensor 1	-0.526	3.539
ILMN_1770673	ENSG00000106948	AKNA	AT-hook transcription factor	-0.526	5.443
ILMN_1747192	ENSG00000101695	RNF125	ring finger protein 125	-0.527	3.64
ILMN_2413508	ENSG00000123146	ADGRE5	adhesion G protein-coupled receptor E5	-0.528	3.218
ILMN_1690982	ENSG00000275003	DDT	D-dopachrome tautomerase	-0.532	3.852
ILMN_2387636	ENSG00000242372			-0.532	3.838
ILMN_1727043	ENSG00000130309	COLGALT1	collagen beta(1-O)galactosyltransferase 1	-0.534	3.314
ILMN_1783636	ENSG00000226976	COX6A1	cytochrome c oxidase subunit 6A1	-0.534	3.099
ILMN_2258774	ENSG00000055950	MRPL43	mitochondrial ribosomal protein L43	-0.534	4.83
ILMN_1739199	ENSG00000288207	WASH3P	WAS protein family homolog 3 pseudogene	-0.535	3.522
ILMN_1767766	ENSG00000167815			-0.535	4.217
ILMN_1690761	ENSG00000280951	SURF4	surfeit 4	-0.536	2.861
ILMN_1681899	ENSG00000178809	NSUN5P2	NOP2/Sun RNA methyltransferase family member 5 pseudogene 2	-0.538	4.903
ILMN_2084353	ENSG00000003056	M6PR	mannose-6-phosphate receptor, cation dependent	-0.538	2.811
ILMN_1769705	#N/A	H3F3C	H3 histone, family 3C	-0.539	3.495
ILMN_1794510	#N/A			-0.54	5.098
ILMN_2213558	#N/A	TMED10P1	transmembrane p24 trafficking protein 10 pseudogene 1	-0.54	3.278
ILMN_1733931	ENSG00000286001	PDCD6	programmed cell death 6	-0.541	4.162
ILMN_3238662	ENSG00000163162	SNORD89	small nucleolar RNA, C/D box 89	-0.541	5.523
ILMN_1672961	#N/A			-0.542	3.917
ILMN_1701094	ENSG00000278220	CLN8	ceroid-lipofuscinosis, neuronal 8	-0.543	4.624
ILMN_1780302	ENSG00000197102	DYNC1H1	dynein cytoplasmic 1 heavy chain 1	-0.545	4.309
ILMN_1665004	ENSG00000108349	CASC3	cancer susceptibility candidate 3	-0.546	3.015
ILMN_1714418	ENSG00000283979	FAM101B	family with sequence similarity 101 member B	-0.546	5.058
ILMN_1696087	ENSG00000215021	PHB2	prohibitin 2	-0.548	3.357
ILMN_1710697	ENSG00000106245	BUD31	BUD31 homolog	-0.551	5.1
ILMN_1662799	ENSG00000233490	GPSM3	G-protein signaling modulator 3	-0.552	3.935
ILMN_1704286	ENSG00000089327	FXYD5	FXYD domain containing ion transport regulator 5	-0.552	3.239
ILMN_1752340	ENSG00000004059	ARF5	ADP ribosylation factor 5	-0.555	3.139
ILMN_1756595	ENSG00000125089	SH3TC1	SH3 domain and tetratricopeptide repeats 1	-0.556	3.441
ILMN_1720322	ENSG00000150787	PTS	6-pyruvoyltetrahydropterin synthase	-0.557	4.225
ILMN_1681591	ENSG00000196396	PTPN1	protein tyrosine phosphatase, non-receptor type 1	-0.558	4.698
ILMN_1803624	ENSG00000105677	TMEM147	transmembrane protein 147	-0.559	3.507
ILMN_3307799	ENSG00000159352	PSMD4	proteasome 26S subunit, non-ATPase 4	-0.561	3.695
ILMN_1752802	ENSG00000049656	CLPTM1L	CLPTM1 like	-0.562	4.698
ILMN_1689446	ENSG00000130811	EIF3G	eukaryotic translation initiation factor 3 subunit G	-0.563	3.533
ILMN_1743097	ENSG00000196419	XRCC6	X-ray repair cross complementing 6	-0.564	4.057
ILMN_2280568	ENSG00000135976			-0.565	3.43
ILMN_1660320	ENSG00000188459			-0.566	5.183
ILMN_1771697	ENSG00000105053	VRK3	vaccinia related kinase 3	-0.566	3.026
ILMN_2411127	ENSG00000182362	YBEY	ybeY metallopeptidase (putative)	-0.568	3.606
ILMN_1795218	ENSG00000132153	DHX30	DEAH-box helicase 30	-0.569	4.68
ILMN_1806304	ENSG00000197217	ENTPD4	ectonucleoside triphosphate diphosphohydrolase 4	-0.569	3.602
ILMN_1769135	ENSG00000176978	DPP7	dipeptidyl peptidase 7	-0.57	5.567
ILMN_1688127	ENSG00000225185			-0.571	3.091
ILMN_1780769	ENSG00000188229	TUBB4B	tubulin beta 4B class IVb	-0.571	2.83
ILMN_1775762	ENSG00000114353	GNAI2	G protein subunit alpha i2	-0.572	4.013
ILMN_1709042	ENSG00000248643	RBM4	RNA binding motif protein 4	-0.575	3.887
ILMN_1676984	ENSG00000285133	DDIT3	DNA damage inducible transcript 3	-0.576	3.146
ILMN_2403994	ENSG00000125970	RALY	RALY heterogeneous nuclear ribonucleoprotein	-0.576	4.151
ILMN_1781468	#N/A	SMAP2	small ArfGAP2	-0.578	3.518
ILMN_2177965	ENSG00000187051	RPS19BP1	ribosomal protein S19 binding protein 1	-0.58	3.653
ILMN_1661537	ENSG00000213625	LEPROT	leptin receptor overlapping transcript	-0.582	2.828
ILMN_1721457	ENSG00000099901	RANBP1	RAN binding protein 1	-0.584	3.353
ILMN_1663954	ENSG00000101158	NELFCD	negative elongation factor complex member C/D	-0.585	4.718
ILMN_1802203	ENSG00000143761	ARF1	ADP ribosylation factor 1	-0.587	4.995
ILMN_2404049	ENSG00000132819	RBM38	RNA binding motif protein 38	-0.587	3.147
ILMN_1793959	ENSG00000159322	ADPGK	ADP dependent glucokinase	-0.588	5.822
ILMN_1768867	ENSG00000132842	AP3B1	adaptor related protein complex 3 beta 1 subunit	-0.589	3.929
ILMN_2090397	ENSG00000143319			-0.589	4.583
ILMN_1667232	ENSG00000273947			-0.59	3.061
ILMN_1787026	ENSG00000132432	SEC61G	Sec61 translocon gamma subunit	-0.59	2.822
ILMN_3219764	ENSG00000284670			-0.591	2.789
ILMN_1778381	#N/A			-0.592	4.779
ILMN_2232936	ENSG00000173660	UQCRH	ubiquinol-cytochrome c reductase hinge protein	-0.597	2.796
ILMN_1772370	ENSG00000076928	ARHGEF1	Rho guanine nucleotide exchange factor 1	-0.599	4.511
ILMN_3249618	ENSG00000198923			-0.599	3.409
ILMN_1651705	ENSG00000121691	CAT	catalase	-0.6	2.788
ILMN_1719286	ENSG00000064601	CTSA	cathepsin A	-0.601	4.555
ILMN_3241136	ENSG00000219200	RNASEK	ribonuclease K	-0.601	4.046
ILMN_1701731	ENSG00000085662	AKR1B1	aldo-keto reductase family 1 member B	-0.605	3.774
ILMN_3219643	ENSG00000226327			-0.606	2.879
ILMN_3246766	ENSG00000283738	NPIPB5	nuclear pore complex interacting protein family member B5	-0.607	2.856
ILMN_1731113	ENSG00000169155	ZBTB43	zinc finger and BTB domain containing 43	-0.608	3.738
ILMN_2160388	ENSG00000114391	RPL24	ribosomal protein L24	-0.611	3.556
ILMN_2380801	ENSG00000010810	FYN	FYN proto-oncogene, Src family tyrosine kinase	-0.611	6.549
ILMN_1798874	ENSG00000128463	EMC4	ER membrane protein complex subunit 4	-0.616	4.896
ILMN_1782538	ENSG00000026025	VIM	vimentin	-0.617	3.182
ILMN_1677906	ENSG00000281442			-0.62	3.446
ILMN_1802706	ENSG00000067829	IDH3G	isocitrate dehydrogenase 3 (NAD(+)) gamma	-0.62	4.801
ILMN_2405129	ENSG00000076928	ARHGEF1	Rho guanine nucleotide exchange factor 1	-0.622	6.179
ILMN_2058251	ENSG00000026025	VIM	vimentin	-0.624	3.81
ILMN_2099783	ENSG00000226138	ATP6V1F	ATPase H+ transporting V1 subunit F	-0.624	3.926
ILMN_1779258	#N/A			-0.626	4.547
ILMN_2386016	ENSG00000138085	ATRAID	all-trans retinoic acid induced differentiation factor	-0.627	3.46
ILMN_1782257	ENSG00000165792	METTL17	methyltransferase like 17	-0.628	4.504
ILMN_1653115	ENSG00000282853	ECH1	enoyl-CoA hydratase 1	-0.631	3.636
ILMN_1665148	#N/A			-0.631	3.035
ILMN_1675387	ENSG00000169756	LIMS1	LIM zinc finger domain containing 1	-0.632	2.924
ILMN_1711078	ENSG00000008128	CDK11A	cyclin dependent kinase 11A	-0.633	3.731
ILMN_1732967	ENSG00000230341	PPP1R18	protein phosphatase 1 regulatory subunit 18	-0.633	3.457
ILMN_1704024	ENSG00000130748	TMEM160	transmembrane protein 160	-0.635	3.413
ILMN_1688780	ENSG00000196154	S100A4	S100 calcium binding protein A4	-0.637	3.458
ILMN_1734205	ENSG00000068028	RASSF1	Ras association domain family member 1	-0.638	3.051
ILMN_1738103	ENSG00000105669	COPE	coatomer protein complex subunit epsilon	-0.641	4.493
ILMN_1738921	ENSG00000060971	ACAA1	acetyl-CoA acyltransferase 1	-0.642	4.131
ILMN_1715635	ENSG00000113732	ATP6V0E1	ATPase H+ transporting V0 subunit e1	-0.647	3.254
ILMN_1745599	ENSG00000287263			-0.651	7.199
ILMN_2070052	ENSG00000198064			-0.652	3.116
ILMN_2344130	ENSG00000159352	PSMD4	proteasome 26S subunit, non-ATPase 4	-0.653	3.657
ILMN_3304111	ENSG00000234719			-0.654	3.038
ILMN_1748797	ENSG00000177885	GRB2	growth factor receptor bound protein 2	-0.656	3.07
ILMN_1712469	ENSG00000175265	GOLGA8A	golgin A8 family member A	-0.657	2.925
ILMN_2372011	ENSG00000171222	SCAND1	SCAN domain containing 1	-0.659	4.168
ILMN_1778401	ENSG00000206450	HLA-B	major histocompatibility complex, class I, B	-0.662	4.966
ILMN_1804148	ENSG00000158604	TMED4	transmembrane p24 trafficking protein 4	-0.662	4.397
ILMN_1693227	ENSG00000122299	ZC3H7A	zinc finger CCCH-type containing 7A	-0.664	3.278
ILMN_1700477	ENSG00000055950	MRPL43	mitochondrial ribosomal protein L43	-0.666	3.519
ILMN_1741148	ENSG00000149925	ALDOA	aldolase, fructose-bisphosphate A	-0.667	3.801
ILMN_1667551	ENSG00000281703	GUSBP2	glucuronidase, beta pseudogene 2	-0.669	4.864
ILMN_1728355	ENSG00000159352	PSMD4	proteasome 26S subunit, non-ATPase 4	-0.671	3.56
ILMN_1735415	ENSG00000168101	NUDT16L1	nudix hydrolase 16 like 1	-0.671	4.057
ILMN_1681683	#N/A			-0.672	5.726
ILMN_1766637	ENSG00000102393	GLA	galactosidase alpha	-0.676	3.722
ILMN_2366334	ENSG00000149781	FERMT3	fermitin family member 3	-0.676	5.821
ILMN_3224934	ENSG00000132424	PNISR	PNN interacting serine and arginine rich protein	-0.679	2.866
ILMN_1674038	ENSG00000117984	CTSD	cathepsin D	-0.68	4.218
ILMN_1768284	ENSG00000182162	P2RY8	purinergic receptor P2Y8	-0.681	4.753
ILMN_1655561	ENSG00000111229	ARPC3	actin related protein 2/3 complex subunit 3	-0.683	3.033
ILMN_1752895	ENSG00000170310	STX8	syntaxin 8	-0.683	4.39
ILMN_1806123	ENSG00000276345	MRPL23	mitochondrial ribosomal protein L23	-0.686	3.268
ILMN_1746588	ENSG00000177156	TALDO1	transaldolase 1	-0.69	3.214
ILMN_1707627	ENSG00000111669	TPI1	triosephosphate isomerase 1	-0.691	2.845
ILMN_1757343	ENSG00000090621	PABPC4	poly(A) binding protein cytoplasmic 4	-0.691	4.045
ILMN_1652123	ENSG00000205581	HMGN1	high mobility group nucleosome binding domain 1	-0.693	5.257
ILMN_2378257	ENSG00000078808	SDF4	stromal cell derived factor 4	-0.698	5.286
ILMN_1667932	#N/A			-0.704	3.054
ILMN_1692684	ENSG00000108604			-0.704	5.269
ILMN_3179371	ENSG00000165119	HNRNPK	heterogeneous nuclear ribonucleoprotein K	-0.709	4.495
ILMN_1873034	#N/A			-0.712	3.269
ILMN_3198247	ENSG00000224261			-0.712	3.034
ILMN_1656868	ENSG00000283738	NPIPB3	nuclear pore complex interacting protein family member B3	-0.714	3.368
ILMN_1759341	ENSG00000269242	MAN2B1	mannosidase alpha class 2B member 1	-0.714	4.38
ILMN_1756982	ENSG00000226634	CLIC1	chloride intracellular channel 1	-0.719	2.995
ILMN_3238814	#N/A	SMA4	glucuronidase beta pseudogene	-0.721	3.416
ILMN_1658460	ENSG00000188529			-0.722	3.437
ILMN_3246910	#N/A	LOC100190986	uncharacterized LOC100190986	-0.725	3.606
ILMN_1734543	ENSG00000132334	PTPRE	protein tyrosine phosphatase, receptor type E	-0.726	2.988
ILMN_3243664	ENSG00000254206			-0.727	3.22
ILMN_1704571	ENSG00000189319	FAM53B	family with sequence similarity 53 member B	-0.732	5.06
ILMN_1656621	ENSG00000130724	CHMP2A	charged multivesicular body protein 2A	-0.733	3.783
ILMN_1654313	ENSG00000174501			-0.735	2.896
ILMN_1742824	ENSG00000182957	SPATA13	spermatogenesis associated 13	-0.744	5.468
ILMN_1760143	ENSG00000130706	ADRM1	adhesion regulating molecule 1	-0.744	5.58
ILMN_1660577	ENSG00000135390	ATP5G2	ATP synthase, H+ transporting, mitochondrial Fo complex subunit C2 (subunit 9)	-0.763	3.882
ILMN_1684051	ENSG00000158195	WASF2	WAS protein family member 2	-0.765	5.218
ILMN_3226012	ENSG00000257790			-0.77	4.195
ILMN_1688755	ENSG00000115977	AAK1	AP2 associated kinase 1	-0.777	4.234
ILMN_3247018	ENSG00000264772	SNORA67	small nucleolar RNA, H/ACA box 67	-0.781	2.846
ILMN_1695598	ENSG00000244485			-0.782	3.29
ILMN_3214893	#N/A			-0.784	4.171
ILMN_1762861	ENSG00000234487	HLA-F	major histocompatibility complex, class I, F	-0.788	4.328
ILMN_1742981	ENSG00000167552	TUBA1A	tubulin alpha 1a	-0.789	4.13
ILMN_1780806	ENSG00000196912	ANKRD36B	ankyrin repeat domain 36B	-0.792	3.132
ILMN_1695422	ENSG00000206885	NCL	nucleolin	-0.795	5.875
ILMN_1684306	ENSG00000196154	S100A4	S100 calcium binding protein A4	-0.796	4.144
ILMN_1794230	ENSG00000171222	SCAND1	SCAN domain containing 1	-0.802	4.095
ILMN_3201485	ENSG00000226981			-0.807	6.985
ILMN_3212833	ENSG00000235776			-0.811	2.835
ILMN_2374159	ENSG00000051108			-0.816	4.58
ILMN_1705908	ENSG00000146223	RPL7L1	ribosomal protein L7 like 1	-0.818	5.594
ILMN_1765446	ENSG00000142227	EMP3	epithelial membrane protein 3	-0.819	4.31
ILMN_3202591	ENSG00000277654			-0.829	3.132
ILMN_1719204	ENSG00000274894	PRPF31	pre-mRNA processing factor 31	-0.83	5.033
ILMN_1737406	ENSG00000067082			-0.842	3.013
ILMN_1662426	ENSG00000042753	AP2S1	adaptor related protein complex 2 sigma 1 subunit	-0.847	3.725
ILMN_1658399	ENSG00000139187	KLRG1	killer cell lectin like receptor G1	-0.864	3.232
ILMN_1781580	ENSG00000164713	BRI3	brain protein I3	-0.866	2.911
ILMN_1737163	ENSG00000142669	SH3BGRL3	SH3 domain binding glutamate rich protein like 3	-0.886	8.137
ILMN_1744604	ENSG00000051523	CYBA	cytochrome b-245 alpha chain	-0.892	4.525
ILMN_1695827	ENSG00000172531	PPP1CA	protein phosphatase 1 catalytic subunit alpha	-0.894	3.639
ILMN_1776077	ENSG00000168066	SF1	splicing factor 1	-0.895	3.465
ILMN_1669657	ENSG00000243716			-0.902	5.382
ILMN_1750518	ENSG00000183684			-0.903	4.039
ILMN_1800573	ENSG00000171858	RPS21	ribosomal protein S21	-0.909	3.723
ILMN_1793990	ENSG00000115738	ID2	inhibitor of DNA binding 2, HLH protein	-0.919	2.964
ILMN_1751195	ENSG00000198658			-0.929	6.892
ILMN_3178529	ENSG00000198658			-0.933	6.43
ILMN_2380839	ENSG00000104852	SNRNP70	small nuclear ribonucleoprotein U1 subunit 70	-0.945	4.914
ILMN_3269405	ENSG00000099783	HNRNPM	heterogeneous nuclear ribonucleoprotein M	-0.96	5.918
ILMN_2395285	ENSG00000184209			-0.981	5.089
ILMN_1704079	ENSG00000132819	RBM38	RNA binding motif protein 38	-0.984	4.272
ILMN_3192791	ENSG00000099783	HNRNPM	heterogeneous nuclear ribonucleoprotein M	-1.004	4.603
ILMN_3297510	ENSG00000229107			-1.016	6.66
ILMN_3297996	ENSG00000239920			-1.026	3.981
ILMN_2125675	ENSG00000213412	HNRNPA1P33	heterogeneous nuclear ribonucleoprotein A1 pseudogene 33	-1.06	3.821
ILMN_1715947	ENSG00000220157			-1.076	5.443
ILMN_2085760	ENSG00000284292	ARPC1B	actin related protein 2/3 complex subunit 1B	-1.079	4.417
ILMN_1782543	ENSG00000273594	EEF1D	eukaryotic translation elongation factor 1 delta	-1.082	4.126
ILMN_1721113	ENSG00000233841	HLA-C	major histocompatibility complex, class I, C	-1.092	4.146
ILMN_1742167	ENSG00000123416	TUBA1C	tubulin alpha 1c	-1.126	3.145
ILMN_1712950	ENSG00000108518	PFN1	profilin 1	-1.142	3.527
ILMN_1773352	ENSG00000274233	CCL5	C-C motif chemokine ligand 5	-1.162	3.043
ILMN_3234436	ENSG00000227638			-1.209	4.728
ILMN_1691611	ENSG00000237295			-1.229	6.619
ILMN_1804530	#N/A			-1.255	4.314
ILMN_3213568	ENSG00000237804			-1.308	5.126
ILMN_3298582	#N/A			-1.415	7.059
ILMN_1720745	ENSG00000219582			-1.503	5.717
ILMN_3215712	ENSG00000237295			-1.579	5.905
